# Supplementary material for: TF-GateNet: An Interpretable and Biologically Guided Framework for Primary–Metastatic State Prediction from Somatic Genomic Alterations
Source: Biomolecules. 2026 Jun 15;16(6):879. doi: 10.3390/biom16060879 (PMC13296772; doi:10.3390/biom16060879)
Supplement: Supplementary file 1 [file biomolecules-16-00879-s001.zip › Supplementary_Tables.xlsx]

## Sheet: README
Supplementary Tables Index
Supplementary Tables Index
This workbook consolidates Supplementary Tables S1-S9 for the manuscript "TF-GateNet: TF-aware Feature Integration and Sample-specific Dynamic Gating on a Hierarchical Sparse Backbone for Primary-Metastatic State Prediction". Each supplementary table is provided as an individual worksheet using the finalized reviewer-facing numbering scheme. The worksheets preserve the original tabular structure …
Table overview
Supplementary Table S1. Complete seed-wise internal benchmarking metrics across the prostate and breast cohorts.
Per-seed AUROC, AUPRC, F1, ACC, and MCC for all compared models on the fixed internal split in each cancer cohort.
Source file: s1_internal_seedwise.csv
Supplementary Table S2. Pairwise statistical comparisons for the main internal benchmarking results across the prostate and breast cohorts.
Pairwise comparisons against TF-GateNet for the internal benchmarking metrics, including mean differences, p-values, and multiple-testing-adjusted q-values within each cancer cohort.
Source file: s2_internal_stats.csv
Supplementary Table S3. Complete seed-wise ablation metrics across the prostate and breast cohorts.
Per-seed AUROC, AUPRC, and F1 for all ablation variants, enabling direct comparison of TF-aware integration and dynamic gating effects within each cancer cohort.
Source file: s3_ablation_seedwise.csv
Supplementary Table S4. Pairwise statistical comparisons for the ablation analyses across the prostate and breast cohorts.
Module-wise ablation comparisons against the full TF-GateNet configuration, including mean differences, p-values, and q-values within each cancer cohort.
Source file: s4_ablation_stats.csv
Supplementary Table S5. Complete seed-wise external validation metrics on the independent prostate cohorts.
Per-seed primary-cohort correct rate, metastatic-cohort correct rate, external AUC, external AUPRC, external ACC, and external BACC for the externally evaluated models.
Source file: s5_external_seedwise.csv
Supplementary Table S6. Pairwise statistical comparisons for the external validation analyses.
Pairwise comparisons against TF-GateNet for the external validation metrics, including mean differences, p-values, and q-values across the external evaluation setting.
Source file: s6_external_stats.csv
Supplementary Table S7. Full ranked interpretability outputs, including TF-related cues, genes, pathways, and risk-bin pathway summaries.
Consolidated interpretability rankings exported from the main interpretability panels, covering TF cues, gene-level signals, pathway-level signals, and risk-bin pathway summaries used to support the cross-level interpretation analysis.
Source file: s7_interpretability_rankings.csv
Supplementary Table S8. Breast cohort source, retained-sample composition, feature-availability, overlap, final common model-space gene counts, WES/WXS evidence, and potential-bias summary.
Source-level breast cohort audit table summarizing retained matched samples, primary/metastatic composition, mutation/CNV feature availability, final common gene counts, sequencing evidence, overlap status, and potential cohort-bias notes.
Source file: s8_breast_source_bias_summary.csv
Supplementary Table S9. Seed-wise interpretability stability summary and recurrent interpretability signals across repeated runs.
Seed-wise stability summary reporting mean pairwise top-k Jaccard overlap across repeated seeds and recurrent top-20 interpretability signals, including TF-related cues, genes, pathways, gate-derived pathway signals, and cross-level attribution edges.
Source files: s9_interpretability_stability.csv; s9_interpretability_stability.xlsx
Notes
(1) The CSV files remain the primary machine-readable source files; this workbook is a reviewer-facing integrated presentation layer.
(2) Column names are preserved from the exported CSV files whenever possible to maintain exact reproducibility with the analysis outputs.
(3) Supplementary Table S6 contains the external validation statistical comparisons, whereas Supplementary Table S7 contains the interpretability rankings and summaries.
(4) The manuscript text, Supplementary Materials section, and Data Availability Statement should follow the same finalized numbering scheme S1-S9.
(5) Supplementary Table S8 reports retained matched samples at the source level before cross-source duplicate removal. The two Metastatic Breast Cancer Project releases contained 136 overlapping samples and 101 overlapping patients; after duplicate removal and final label/mutation/CNV matching, the aligned breast analysis set contained 1,572 samples.
(6) Supplementary Table S9 summarizes seed-wise recurrence across 10 repeated training seeds. Mean pairwise Jaccard values quantify top-k entity-set overlap across 45 seed pairs for k = 10, 20, and 50, and recurrent-signal entries list top-20 entities with recurrence_fraction >= 0.80.
(7) The S9 stability analysis supports robustness of prioritized interpretability signals but does not establish causal regulation or experimental validation.
(8) For components or hierarchy layers with fewer than k available entities, effective_k = min(k, number of available entities) was used for top-k calculations.

## Sheet: S1_Internal_Seedwise
cancer	model	seed	AUROC	AUPRC	F1	ACC	MCC
breast	TF-GateNet	1234	0.896492	0.841273	0.791667	0.873418	0.701128
breast	TF-GateNet	2018	0.896109	0.828702	0.772727	0.873418	0.688643
breast	TF-GateNet	2019	0.896109	0.829733	0.658228	0.829114	0.567767
breast	TF-GateNet	2020	0.8871	0.830377	0.7	0.848101	0.619317
breast	TF-GateNet	2021	0.892084	0.83142	0.72	0.822785	0.593335
breast	TF-GateNet	2022	0.894384	0.834914	0.736842	0.841772	0.623809
breast	TF-GateNet	2023	0.8871	0.835	0.761905	0.873418	0.686343
breast	TF-GateNet	2024	0.897259	0.835578	0.731707	0.860759	0.653076
breast	TF-GateNet	2025	0.89055	0.842245	0.8	0.886076	0.721967
breast	TF-GateNet	2026	0.893425	0.845113	0.772277	0.85443	0.669521
breast	P-NET	1234	0.885758	0.816246	0.722222	0.810127	0.593054
breast	P-NET	2018	0.88825	0.827365	0.747475	0.841772	0.634409
breast	P-NET	2019	0.884033	0.821322	0.782609	0.873418	0.693709
breast	P-NET	2020	0.889783	0.820386	0.778947	0.867089	0.684017
breast	P-NET	2021	0.884991	0.817574	0.754717	0.835443	0.64255
breast	P-NET	2022	0.882308	0.812167	0.770833	0.860759	0.671196
breast	P-NET	2023	0.886141	0.82199	0.767677	0.85443	0.663873
breast	P-NET	2024	0.883841	0.821677	0.787234	0.873418	0.697144
breast	P-NET	2025	0.885183	0.821582	0.755102	0.848101	0.646407
breast	P-NET	2026	0.874449	0.805932	0.683333	0.759494	0.535539
breast	BKGNet-Pathway	1234	0.88825	0.81895	0.757895	0.85443	0.653913
breast	BKGNet-Pathway	2018	0.899559	0.830633	0.781609	0.879747	0.703709
breast	BKGNet-Pathway	2019	0.884991	0.807877	0.769231	0.867089	0.676765
breast	BKGNet-Pathway	2020	0.894575	0.823291	0.786517	0.879747	0.705339
breast	BKGNet-Pathway	2021	0.88365	0.810788	0.55	0.544304	0.318605
breast	BKGNet-Pathway	2022	0.890358	0.818061	0.772727	0.873418	0.688643
breast	BKGNet-Pathway	2023	0.885566	0.812555	0.769231	0.867089	0.676765
breast	BKGNet-Pathway	2024	0.884991	0.816008	0.764045	0.867089	0.673999
breast	BKGNet-Pathway	2025	0.887675	0.812238	0.757895	0.85443	0.653913
breast	BKGNet-Pathway	2026	0.88825	0.815864	0.76087	0.860759	0.663032
breast	BKGNet-Protein	1234	0.875791	0.790855	0.707071	0.816456	0.575481
breast	BKGNet-Protein	2018	0.887483	0.808184	0.7	0.848101	0.619317
breast	BKGNet-Protein	2019	0.882116	0.802109	0.727273	0.848101	0.625475
breast	BKGNet-Protein	2020	0.889208	0.800165	0.723404	0.835443	0.606287
breast	BKGNet-Protein	2021	0.875791	0.792165	0.666667	0.822785	0.555572
breast	BKGNet-Protein	2022	0.887292	0.803267	0.666667	0.835443	0.584947
breast	BKGNet-Protein	2023	0.889783	0.816524	0.723404	0.835443	0.606287
breast	BKGNet-Protein	2024	0.881733	0.802722	0.72381	0.816456	0.595915
breast	BKGNet-Protein	2025	0.876941	0.792979	0.744681	0.848101	0.636573
breast	BKGNet-Protein	2026	0.882691	0.801411	0.682927	0.835443	0.586397
breast	FNN	1234	0.876174	0.809092	0.727273	0.848101	0.625475
breast	FNN	2018	0.859498	0.785913	0.674699	0.829114	0.570741
breast	FNN	2019	0.859306	0.785124	0.666667	0.829114	0.568886
breast	FNN	2020	0.877516	0.802641	0.483871	0.392405	0.155447
breast	FNN	2021	0.86774	0.791231	0.621622	0.822785	0.550558
breast	FNN	2022	0.850489	0.762044	0.666667	0.822785	0.555572
breast	FNN	2023	0.872915	0.811164	0.666667	0.829114	0.568886
breast	FNN	2024	0.877707	0.793903	0.526316	0.487342	0.273355
breast	FNN	2025	0.860648	0.77527	0.725275	0.841772	0.614992
breast	FNN	2026	0.897451	0.824433	0.591549	0.816456	0.534658
breast	LR	1234	0.865823	0.810858	0.714286	0.848101	0.620958
breast	LR	2018	0.865823	0.810858	0.714286	0.848101	0.620958
breast	LR	2019	0.865823	0.810858	0.714286	0.848101	0.620958
breast	LR	2020	0.865823	0.810858	0.714286	0.848101	0.620958
breast	LR	2021	0.865823	0.810858	0.714286	0.848101	0.620958
breast	LR	2022	0.865823	0.810858	0.714286	0.848101	0.620958
breast	LR	2023	0.865823	0.810858	0.714286	0.848101	0.620958
breast	LR	2024	0.865823	0.810858	0.714286	0.848101	0.620958
breast	LR	2025	0.865823	0.810858	0.714286	0.848101	0.620958
breast	LR	2026	0.865823	0.810858	0.714286	0.848101	0.620958
breast	RF	1234	0.874257	0.810527	0.666667	0.841772	0.604442
breast	RF	2018	0.887771	0.813014	0.583333	0.810127	0.514536
breast	RF	2019	0.867357	0.780968	0.64	0.829114	0.568185
breast	RF	2020	0.842247	0.760519	0.605263	0.810127	0.514059
breast	RF	2021	0.892467	0.81052	0.621622	0.822785	0.550558
breast	RF	2022	0.867069	0.775824	0.567568	0.797468	0.476995
breast	RF	2023	0.871478	0.787824	0.605263	0.810127	0.514059
breast	RF	2024	0.86429	0.769003	0.567568	0.797468	0.476995
breast	RF	2025	0.896971	0.812514	0.594595	0.810127	0.513777
breast	RF	2026	0.896971	0.81224	0.613333	0.816456	0.531927
breast	SVM	1234	0.857964	0.788007	0.613333	0.816456	0.531927
breast	SVM	2018	0.857964	0.788007	0.613333	0.816456	0.531927
breast	SVM	2019	0.857964	0.788007	0.631579	0.822785	0.549823
breast	SVM	2020	0.857964	0.788007	0.613333	0.816456	0.531927
breast	SVM	2021	0.857964	0.788007	0.613333	0.816456	0.531927
breast	SVM	2022	0.857964	0.788007	0.613333	0.816456	0.531927
breast	SVM	2023	0.858156	0.788065	0.613333	0.816456	0.531927
breast	SVM	2024	0.858156	0.788065	0.613333	0.816456	0.531927
breast	SVM	2025	0.857964	0.788007	0.613333	0.816456	0.531927
breast	SVM	2026	0.857964	0.788007	0.613333	0.816456	0.531927
breast	XGBoost	1234	0.883841	0.81667	0.729167	0.835443	0.611332
breast	XGBoost	2018	0.892275	0.831724	0.72	0.822785	0.593335
breast	XGBoost	2019	0.88595	0.823047	0.765957	0.860759	0.666858
breast	XGBoost	2020	0.892084	0.827245	0.75	0.848101	0.641264
breast	XGBoost	2021	0.888633	0.832448	0.755102	0.848101	0.646407
breast	XGBoost	2022	0.898313	0.836188	0.757895	0.85443	0.653913
breast	XGBoost	2023	0.892659	0.830143	0.765957	0.860759	0.666858
breast	XGBoost	2024	0.890358	0.830673	0.747475	0.841772	0.634409
breast	XGBoost	2025	0.889208	0.822041	0.76087	0.860759	0.663032
breast	XGBoost	2026	0.888825	0.827547	0.75	0.848101	0.641264
breast	DT	1234	0.724459	0.55813	0.615385	0.810127	0.515221
breast	DT	2018	0.720337	0.556802	0.615385	0.810127	0.515221
breast	DT	2019	0.672992	0.512075	0.564103	0.78481	0.445495
breast	DT	2020	0.754073	0.605482	0.649351	0.829114	0.567489
breast	DT	2021	0.727142	0.573288	0.623377	0.816456	0.532189
breast	DT	2022	0.733563	0.588427	0.631579	0.822785	0.549823
breast	DT	2023	0.692831	0.524559	0.582278	0.791139	0.464418
breast	DT	2024	0.686601	0.542864	0.586667	0.803797	0.49567
breast	DT	2025	0.754073	0.605482	0.649351	0.829114	0.567489
breast	DT	2026	0.700403	0.543684	0.597403	0.803797	0.496888
prostate	TF-GateNet	1234	0.943772	0.910597	0.830769	0.892157	0.753607
prostate	TF-GateNet	2018	0.953287	0.926172	0.819672	0.892157	0.754247
prostate	TF-GateNet	2019	0.951125	0.919891	0.78481	0.833333	0.670166
prostate	TF-GateNet	2020	0.950692	0.924978	0.835821	0.892157	0.755742
prostate	TF-GateNet	2021	0.959343	0.932824	0.835821	0.892157	0.755742
prostate	TF-GateNet	2022	0.953287	0.926829	0.830769	0.892157	0.753607
prostate	TF-GateNet	2023	0.952855	0.924797	0.830769	0.892157	0.753607
prostate	TF-GateNet	2024	0.959775	0.931897	0.793103	0.882353	0.735436
prostate	TF-GateNet	2025	0.961938	0.936244	0.865672	0.911765	0.800198
prostate	TF-GateNet	2026	0.95026	0.920409	0.823529	0.882353	0.735294
prostate	P-NET	1234	0.923443	0.868305	0.714286	0.843137	0.64049
prostate	P-NET	2018	0.929931	0.874088	0.761905	0.852941	0.660835
prostate	P-NET	2019	0.933824	0.884017	0.769231	0.823529	0.643876
prostate	P-NET	2020	0.940311	0.884898	0.771084	0.813725	0.652149
prostate	P-NET	2021	0.935986	0.879707	0.818182	0.882353	0.732078
prostate	P-NET	2022	0.933391	0.876972	0.714286	0.843137	0.64049
prostate	P-NET	2023	0.918685	0.861361	0.714286	0.843137	0.64049
prostate	P-NET	2024	0.929066	0.879522	0.754098	0.852941	0.659966
prostate	P-NET	2025	0.930363	0.883463	0.823529	0.882353	0.735294
prostate	P-NET	2026	0.9109	0.856626	0.724138	0.843137	0.637377
prostate	BKGNet-Pathway	1234	0.944637	0.895122	0.779661	0.872549	0.709124
prostate	BKGNet-Pathway	2018	0.942907	0.89084	0.745763	0.852941	0.660775
prostate	BKGNet-Pathway	2019	0.948962	0.898892	0.690909	0.833333	0.617213
prostate	BKGNet-Pathway	2020	0.944204	0.894769	0.805556	0.862745	0.702586
prostate	BKGNet-Pathway	2021	0.937716	0.891946	0.786885	0.872549	0.707107
prostate	BKGNet-Pathway	2022	0.942474	0.891392	0.679245	0.833333	0.623214
prostate	BKGNet-Pathway	2023	0.934256	0.888749	0.766667	0.862745	0.684006
prostate	BKGNet-Pathway	2024	0.944637	0.893345	0.779661	0.872549	0.709124
prostate	BKGNet-Pathway	2025	0.945934	0.892057	0.766667	0.862745	0.684006
prostate	BKGNet-Pathway	2026	0.943772	0.894953	0.766667	0.862745	0.684006
prostate	BKGNet-Protein	1234	0.945502	0.916111	0.8	0.862745	0.696311
prostate	BKGNet-Protein	2018	0.945502	0.913642	0.786885	0.872549	0.707107
prostate	BKGNet-Protein	2019	0.943339	0.913311	0.786885	0.872549	0.707107
prostate	BKGNet-Protein	2020	0.944637	0.910761	0.8	0.882353	0.731727
prostate	BKGNet-Protein	2021	0.944204	0.91633	0.8	0.862745	0.696311
prostate	BKGNet-Protein	2022	0.947232	0.916564	0.8125	0.882353	0.730297
prostate	BKGNet-Protein	2023	0.945069	0.89579	0.788732	0.852941	0.677681
prostate	BKGNet-Protein	2024	0.949827	0.920492	0.821918	0.872549	0.727533
prostate	BKGNet-Protein	2025	0.945934	0.915926	0.811594	0.872549	0.7155
prostate	BKGNet-Protein	2026	0.947232	0.917112	0.782609	0.852941	0.671694
prostate	FNN	1234	0.928201	0.88283	0.653846	0.823529	0.600099
prostate	FNN	2018	0.922145	0.880073	0.679245	0.833333	0.623214
prostate	FNN	2019	0.942474	0.91312	0.741935	0.843137	0.636904
prostate	FNN	2020	0.937284	0.889977	0.615385	0.803922	0.545545
prostate	FNN	2021	0.916522	0.85909	0.724138	0.843137	0.637377
prostate	FNN	2022	0.929931	0.903717	0.727273	0.852941	0.668648
prostate	FNN	2023	0.929066	0.890581	0.488889	0.77451	0.491689
prostate	FNN	2024	0.911765	0.885298	0.666667	0.823529	0.593666
prostate	FNN	2025	0.933391	0.908799	0.679245	0.833333	0.623214
prostate	FNN	2026	0.920848	0.872256	0.690909	0.833333	0.617213
prostate	LR	1234	0.910035	0.877416	0.690909	0.833333	0.617213
prostate	LR	2018	0.910035	0.877416	0.690909	0.833333	0.617213
prostate	LR	2019	0.910035	0.877416	0.690909	0.833333	0.617213
prostate	LR	2020	0.910035	0.877416	0.690909	0.833333	0.617213
prostate	LR	2021	0.910035	0.877416	0.690909	0.833333	0.617213
prostate	LR	2022	0.910035	0.877416	0.690909	0.833333	0.617213
prostate	LR	2023	0.910035	0.877416	0.690909	0.833333	0.617213
prostate	LR	2024	0.910035	0.877416	0.690909	0.833333	0.617213
prostate	LR	2025	0.910035	0.877416	0.690909	0.833333	0.617213
prostate	LR	2026	0.910035	0.877416	0.690909	0.833333	0.617213
prostate	RF	1234	0.892301	0.802506	0.654545	0.813725	0.565779
prostate	RF	2018	0.912413	0.85436	0.690909	0.833333	0.617213
prostate	RF	2019	0.887327	0.793252	0.678571	0.823529	0.589925
prostate	RF	2020	0.88776	0.796276	0.607143	0.784314	0.488795
prostate	RF	2021	0.90333	0.816485	0.618182	0.794118	0.514344
prostate	RF	2022	0.886894	0.803636	0.689655	0.823529	0.588348
prostate	RF	2023	0.892301	0.818596	0.678571	0.823529	0.589925
prostate	RF	2024	0.91609	0.853338	0.641509	0.813725	0.569796
prostate	RF	2025	0.867863	0.796251	0.642857	0.803922	0.53936
prostate	RF	2026	0.878676	0.800534	0.607143	0.784314	0.488795
prostate	SVM	1234	0.891436	0.852742	0.701754	0.833333	0.613775
prostate	SVM	2018	0.891436	0.852742	0.701754	0.833333	0.613775
prostate	SVM	2019	0.891436	0.852742	0.678571	0.823529	0.589925
prostate	SVM	2020	0.891436	0.852742	0.678571	0.823529	0.589925
prostate	SVM	2021	0.891436	0.852742	0.701754	0.833333	0.613775
prostate	SVM	2022	0.891436	0.852742	0.701754	0.833333	0.613775
prostate	SVM	2023	0.891436	0.852742	0.701754	0.833333	0.613775
prostate	SVM	2024	0.891436	0.852742	0.701754	0.833333	0.613775
prostate	SVM	2025	0.891436	0.852742	0.701754	0.833333	0.613775
prostate	SVM	2026	0.891436	0.852742	0.689655	0.823529	0.588348
prostate	XGBoost	1234	0.934689	0.912145	0.823529	0.882353	0.735294
prostate	XGBoost	2018	0.937284	0.914863	0.823529	0.882353	0.735294
prostate	XGBoost	2019	0.930796	0.907374	0.818182	0.882353	0.732078
prostate	XGBoost	2020	0.935121	0.912762	0.811594	0.872549	0.7155
prostate	XGBoost	2021	0.936419	0.908961	0.823529	0.882353	0.735294
prostate	XGBoost	2022	0.935554	0.914038	0.823529	0.882353	0.735294
prostate	XGBoost	2023	0.929931	0.906995	0.818182	0.882353	0.732078
prostate	XGBoost	2024	0.938581	0.91875	0.823529	0.882353	0.735294
prostate	XGBoost	2025	0.932958	0.910318	0.823529	0.882353	0.735294
prostate	XGBoost	2026	0.932093	0.912382	0.811594	0.872549	0.7155
prostate	DT	1234	0.845372	0.743328	0.782609	0.852941	0.671694
prostate	DT	2018	0.885164	0.79614	0.782609	0.852941	0.671694
prostate	DT	2019	0.789576	0.70522	0.746269	0.833333	0.622376
prostate	DT	2020	0.847751	0.735049	0.760563	0.833333	0.634425
prostate	DT	2021	0.853157	0.740415	0.771429	0.843137	0.652791
prostate	DT	2022	0.845372	0.743328	0.782609	0.852941	0.671694
prostate	DT	2023	0.847751	0.735049	0.760563	0.833333	0.634425
prostate	DT	2024	0.847751	0.735049	0.760563	0.833333	0.634425
prostate	DT	2025	0.874135	0.765738	0.8	0.862745	0.696311
prostate	DT	2026	0.874135	0.765738	0.8	0.862745	0.696311

## Sheet: S2_Internal_Stats
cancer	comparator	metric	mean_diff	p_value	q_value
breast	P-NET	AUPRC	-0.0168113	0.00195312	0.00244141
breast	P-NET	AUROC	-0.00858731	0.00585938	0.00976562
breast	P-NET	BACC	0.0176922	0.322266	0.402832
breast	P-NET	F1	0.0104796	0.695312	0.869141
breast	P-NET	MCC	-0.00630079	0.769531	0.845703
breast	BKGNet-Pathway	AUPRC	-0.0188087	0.00390625	0.00434028
breast	BKGNet-Pathway	AUROC	-0.00427449	0.0644531	0.0716146
breast	BKGNet-Pathway	BACC	-0.000594211	0.845703	0.845703
breast	BKGNet-Pathway	F1	0.00246656	0.845703	0.93967
breast	BKGNet-Pathway	MCC	-0.0110223	0.845703	0.845703
breast	BKGNet-Protein	AUPRC	-0.0343973	0.00195312	0.00244141
breast	BKGNet-Protein	AUROC	-0.0101783	0.00976562	0.0139509
breast	BKGNet-Protein	BACC	-0.0255798	0.105469	0.15067
breast	BKGNet-Protein	F1	-0.0379451	0.0488281	0.0697545
breast	BKGNet-Protein	MCC	-0.0532654	0.0195312	0.0325521
breast	FNN	AUPRC	-0.0413542	0.00195312	0.00244141
breast	FNN	AUROC	-0.0231167	0.00390625	0.0078125
breast	FNN	BACC	-0.0896588	0.00390625	0.0078125
breast	FNN	F1	-0.109475	0.00390625	0.0078125
breast	FNN	MCC	-0.150634	0.00390625	0.0078125
breast	LR	AUPRC	-0.0245778	0.00195312	0.00244141
breast	LR	AUROC	-0.0272379	0.00195312	0.00488281
breast	LR	BACC	-0.0267108	0.0488281	0.0813802
breast	LR	F1	-0.0302496	0.0488281	0.0697545
breast	LR	MCC	-0.0315329	0.0839844	0.119978
breast	RF	AUPRC	-0.0421403	0.00195312	0.00244141
breast	RF	AUROC	-0.0169734	0.0273438	0.0341797
breast	RF	BACC	-0.0959747	0.00195312	0.00488281
breast	RF	F1	-0.138014	0.00195312	0.00488281
breast	RF	MCC	-0.125937	0.00390625	0.0078125
breast	SVM	AUPRC	-0.047417	0.00195312	0.00244141
breast	SVM	AUROC	-0.0350585	0.00195312	0.00488281
breast	SVM	BACC	-0.091106	0.00195312	0.00488281
breast	SVM	F1	-0.129377	0.00195312	0.00488281
breast	SVM	MCC	-0.118774	0.00195312	0.00651042
breast	XGBoost	AUPRC	-0.00766301	0.0273438	0.0273438
breast	XGBoost	AUROC	-0.00284646	0.322266	0.322266
breast	XGBoost	BACC	0.010092	0.556641	0.61849
breast	XGBoost	F1	0.00570695	1	1
breast	XGBoost	MCC	-0.0106233	0.769531	0.845703
breast	DT	AUPRC	-0.274356	0.00195312	0.00244141
breast	DT	AUROC	-0.176414	0.00195312	0.00488281
breast	DT	BACC	-0.0929941	0.00195312	0.00488281
breast	DT	F1	-0.133048	0.00195312	0.00488281
breast	DT	MCC	-0.1375	0.00195312	0.00651042
prostate	P-NET	AUPRC	-0.0505677	0.00195312	0.00244141
prostate	P-NET	AUROC	-0.0250433	0.00195312	0.00244141
prostate	P-NET	BACC	-0.0492647	0.00195312	0.00244141
prostate	P-NET	F1	-0.0685712	0.00195312	0.00244141
prostate	P-NET	MCC	-0.0824601	0.00195312	0.00244141
prostate	BKGNet-Pathway	AUPRC	-0.0322573	0.00195312	0.00244141
prostate	BKGNet-Pathway	AUROC	-0.0106834	0.00390625	0.00390625
prostate	BKGNet-Pathway	BACC	-0.0544118	0.00195312	0.00244141
prostate	BKGNet-Pathway	F1	-0.0683056	0.00195312	0.00244141
prostate	BKGNet-Pathway	MCC	-0.0686485	0.00195312	0.00244141
prostate	BKGNet-Protein	AUPRC	-0.01186	0.00585938	0.00585938
prostate	BKGNet-Protein	AUROC	-0.00778547	0.00390625	0.00390625
prostate	BKGNet-Protein	BACC	-0.0176471	0.0839844	0.093316
prostate	BKGNet-Protein	F1	-0.0259613	0.0136719	0.015191
prostate	BKGNet-Protein	MCC	-0.040638	0.0136719	0.015191
prostate	FNN	AUPRC	-0.0368897	0.00195312	0.00244141
prostate	FNN	AUROC	-0.0264706	0.00195312	0.00244141
prostate	FNN	BACC	-0.1125	0.00195312	0.00244141
prostate	FNN	F1	-0.15832	0.00195312	0.00244141
prostate	FNN	MCC	-0.143008	0.00195312	0.00244141
prostate	LR	AUPRC	-0.0480477	0.00195312	0.00244141
prostate	LR	AUROC	-0.0435986	0.00195312	0.00244141
prostate	LR	BACC	-0.100735	0.00195312	0.00244141
prostate	LR	F1	-0.134165	0.00195312	0.00244141
prostate	LR	MCC	-0.129551	0.00195312	0.00244141
prostate	RF	AUPRC	-0.11194	0.00195312	0.00244141
prostate	RF	AUROC	-0.0611375	0.00195312	0.00244141
prostate	RF	BACC	-0.125	0.00195312	0.00244141
prostate	RF	F1	-0.174165	0.00195312	0.00244141
prostate	RF	MCC	-0.191537	0.00195312	0.00244141
prostate	SVM	AUPRC	-0.0727216	0.00195312	0.00244141
prostate	SVM	AUROC	-0.0621972	0.00195312	0.00244141
prostate	SVM	BACC	-0.0970588	0.00195312	0.00244141
prostate	SVM	F1	-0.129166	0.00195312	0.00244141
prostate	SVM	MCC	-0.140302	0.00195312	0.00244141
prostate	XGBoost	AUPRC	-0.0136049	0.00390625	0.00434028
prostate	XGBoost	AUROC	-0.0192907	0.00195312	0.00244141
prostate	XGBoost	BACC	-0.000735294	0.943838	0.943838
prostate	XGBoost	F1	-0.00500077	0.375	0.375
prostate	XGBoost	MCC	-0.0160727	0.0644531	0.0644531
prostate	DT	AUPRC	-0.178958	0.00195312	0.00244141
prostate	DT	AUROC	-0.102617	0.00195312	0.00244141
prostate	DT	BACC	-0.0323529	0.00195312	0.00244141
prostate	DT	F1	-0.0503523	0.00195312	0.00244141
prostate	DT	MCC	-0.0881502	0.00195312	0.00244141

## Sheet: S3_Ablation_Seedwise
cancer	family	variant	seed	AUROC	AUPRC	F1
breast	baseline	pnet	1234	0.887483	0.834067	0.759259
breast	baseline	pnet	2018	0.888633	0.837365	0.774194
breast	baseline	pnet	2019	0.881541	0.827329	0.76
breast	baseline	pnet	2020	0.885566	0.829618	0.778947
breast	baseline	pnet	2021	0.884033	0.829312	0.538922
breast	baseline	pnet	2022	0.892084	0.839122	0.813187
breast	baseline	pnet	2023	0.885183	0.834221	0.613139
breast	baseline	pnet	2024	0.887483	0.824717	0.76087
breast	baseline	pnet	2025	0.888633	0.829436	0.769231
breast	baseline	pnet	2026	0.89515	0.838121	0.716049
breast	full	full_tf_gatenet	1234	0.896492	0.841273	0.791667
breast	full	full_tf_gatenet	2018	0.896109	0.828702	0.772727
breast	full	full_tf_gatenet	2019	0.896109	0.829733	0.658228
breast	full	full_tf_gatenet	2020	0.8871	0.830377	0.7
breast	full	full_tf_gatenet	2021	0.892084	0.83142	0.72
breast	full	full_tf_gatenet	2022	0.894384	0.834914	0.736842
breast	full	full_tf_gatenet	2023	0.8871	0.835	0.761905
breast	full	full_tf_gatenet	2024	0.897259	0.835578	0.731707
breast	full	full_tf_gatenet	2025	0.89055	0.842245	0.8
breast	full	full_tf_gatenet	2026	0.893425	0.845113	0.772277
breast	gate	wo_gate	1234	0.877516	0.791736	0.735849
breast	gate	wo_gate	2018	0.880966	0.802976	0.767677
breast	gate	wo_gate	2019	0.889783	0.826611	0.735632
breast	gate	wo_gate	2020	0.8871	0.81186	0.707317
breast	gate	wo_gate	2021	0.89515	0.816773	0.690476
breast	gate	wo_gate	2022	0.895342	0.819852	0.68254
breast	gate	wo_gate	2023	0.885758	0.809795	0.738739
breast	gate	wo_gate	2024	0.892659	0.814882	0.72381
breast	gate	wo_gate	2025	0.8917	0.825011	0.75
breast	gate	wo_gate	2026	0.883458	0.80948	0.764706
breast	tf	wo_tf	1234	0.888058	0.831317	0.78
breast	tf	wo_tf	2018	0.887675	0.829433	0.757282
breast	tf	wo_tf	2019	0.883266	0.821061	0.762887
breast	tf	wo_tf	2020	0.897067	0.833062	0.619718
breast	tf	wo_tf	2021	0.889017	0.827439	0.765957
breast	tf	wo_tf	2022	0.889975	0.828773	0.8
breast	tf	wo_tf	2023	0.891125	0.825197	0.747253
breast	tf	wo_tf	2024	0.886525	0.820283	0.762887
breast	tf	wo_tf	2025	0.888825	0.824184	0.765957
breast	tf	wo_tf	2026	0.894384	0.835795	0.707317
prostate	baseline	pnet	1234	0.945502	0.898592	0.774194
prostate	baseline	pnet	2018	0.942474	0.900855	0.766667
prostate	baseline	pnet	2019	0.948097	0.902629	0.774194
prostate	baseline	pnet	2020	0.935986	0.883597	0.745763
prostate	baseline	pnet	2021	0.946367	0.900081	0.745763
prostate	baseline	pnet	2022	0.946799	0.899765	0.8
prostate	baseline	pnet	2023	0.944637	0.89892	0.786885
prostate	baseline	pnet	2024	0.949394	0.904793	0.8
prostate	baseline	pnet	2025	0.939879	0.891795	0.745763
prostate	baseline	pnet	2026	0.945069	0.899359	0.766667
prostate	full	full_tf_gatenet	1234	0.952422	0.923905	0.774194
prostate	full	full_tf_gatenet	2018	0.957612	0.934675	0.84507
prostate	full	full_tf_gatenet	2019	0.959343	0.930157	0.8125
prostate	full	full_tf_gatenet	2020	0.946367	0.91932	0.8125
prostate	full	full_tf_gatenet	2021	0.95199	0.927695	0.8125
prostate	full	full_tf_gatenet	2022	0.95199	0.9238	0.793651
prostate	full	full_tf_gatenet	2023	0.951557	0.92695	0.830769
prostate	full	full_tf_gatenet	2024	0.96237	0.937269	0.835821
prostate	full	full_tf_gatenet	2025	0.962803	0.941529	0.848485
prostate	full	full_tf_gatenet	2026	0.956747	0.932508	0.793651
prostate	gate	wo_gate	1234	0.952855	0.925539	0.84507
prostate	gate	wo_gate	2018	0.950692	0.923653	0.830769
prostate	gate	wo_gate	2019	0.948962	0.920843	0.787879
prostate	gate	wo_gate	2020	0.948962	0.919802	0.766667
prostate	gate	wo_gate	2021	0.952422	0.927218	0.84507
prostate	gate	wo_gate	2022	0.958478	0.931471	0.830769
prostate	gate	wo_gate	2023	0.957612	0.928884	0.830769
prostate	gate	wo_gate	2024	0.956315	0.931158	0.793651
prostate	gate	wo_gate	2025	0.958478	0.934826	0.835821
prostate	gate	wo_gate	2026	0.959343	0.93266	0.869565
prostate	tf	wo_tf	1234	0.949827	0.910413	0.779661
prostate	tf	wo_tf	2018	0.942907	0.900962	0.8125
prostate	tf	wo_tf	2019	0.95199	0.91162	0.766667
prostate	tf	wo_tf	2020	0.946799	0.900257	0.823529
prostate	tf	wo_tf	2021	0.948962	0.908319	0.852941
prostate	tf	wo_tf	2022	0.949827	0.911136	0.766667
prostate	tf	wo_tf	2023	0.940744	0.89525	0.766667
prostate	tf	wo_tf	2024	0.947232	0.91006	0.825397
prostate	tf	wo_tf	2025	0.944204	0.900037	0.78125
prostate	tf	wo_tf	2026	0.949827	0.910492	0.754098

## Sheet: S4_Ablation_Stats
cancer	module	comparator	metric	mean_diff	p_value	q_value
breast	baseline	pnet	ACC	-0.0512658	0.325801	0.434401
breast	baseline	pnet	AUPRC	-0.00310468	0.160156	0.160156
breast	baseline	pnet	AUROC	-0.00548208	0.00585938	0.0117188
breast	baseline	pnet	F1	-0.0161556	0.769531	1
breast	gate	wo_gate	ACC	-0.0272152	0.0506124	0.101225
breast	gate	wo_gate	AUPRC	-0.0225378	0.00195312	0.00390625
breast	gate	wo_gate	AUROC	-0.00511788	0.066316	0.0884214
breast	gate	wo_gate	F1	-0.0148608	0.130859	0.261719
breast	tf	wo_tf	ACC	-0.0189873	0.695312	0.695312
breast	tf	wo_tf	AUPRC	-0.00778128	0.00976562	0.0130208
breast	tf	wo_tf	AUROC	-0.00346943	0.160156	0.160156
breast	tf	wo_tf	F1	0.00239046	1	1
prostate	baseline	pnet	ACC	-0.0215686	0.0107115	0.021423
prostate	baseline	pnet	AUPRC	-0.0317421	0.00195312	0.00260417
prostate	baseline	pnet	AUROC	-0.0108997	0.00195312	0.00390625
prostate	baseline	pnet	F1	-0.0453247	0.0107928	0.0215856
prostate	gate	wo_gate	ACC	0.00294118	0.573992	0.573992
prostate	gate	wo_gate	AUPRC	-0.00217546	0.556641	0.556641
prostate	gate	wo_gate	AUROC	-0.000908304	0.769531	0.769531
prostate	gate	wo_gate	F1	0.00768904	0.678402	0.678402
prostate	tf	wo_tf	ACC	-0.00980392	0.140994	0.187992
prostate	tf	wo_tf	AUPRC	-0.023926	0.00195312	0.00260417
prostate	tf	wo_tf	AUROC	-0.00808824	0.00390625	0.00520833
prostate	tf	wo_tf	F1	-0.0229764	0.105469	0.140625

## Sheet: S5_External_Seedwise
model	seed	primary_cr	metastatic_cr	ext_auc	ext_aupr	ext_acc	ext_bacc
TF-GateNet	1234	0.898785	0.886667	0.955776	0.906105	0.895963	0.892726
TF-GateNet	2018	0.923077	0.86	0.953576	0.90496	0.908385	0.891538
TF-GateNet	2019	0.866397	0.92	0.95857	0.909643	0.878882	0.893198
TF-GateNet	2020	0.880567	0.913333	0.960418	0.911266	0.888199	0.89695
TF-GateNet	2021	0.848178	0.893333	0.938988	0.872736	0.858696	0.870756
TF-GateNet	2022	0.864372	0.873333	0.938596	0.869388	0.86646	0.868853
TF-GateNet	2023	0.917004	0.893333	0.958677	0.913825	0.911491	0.905169
TF-GateNet	2024	0.904858	0.9	0.959879	0.915806	0.903727	0.902429
TF-GateNet	2025	0.917004	0.866667	0.955493	0.904143	0.90528	0.891835
TF-GateNet	2026	0.890688	0.833333	0.939001	0.875117	0.877329	0.862011
P-NET	1234	0.896761	0.886667	0.948988	0.874813	0.89441	0.891714
P-NET	2018	0.906883	0.86	0.948475	0.865005	0.895963	0.883441
P-NET	2019	0.894737	0.86	0.941633	0.840869	0.886646	0.877368
P-NET	2020	0.894737	0.84	0.938475	0.827563	0.881988	0.867368
P-NET	2021	0.880567	0.906667	0.943644	0.848806	0.886646	0.893617
P-NET	2022	0.90081	0.853333	0.947233	0.862306	0.889752	0.877072
P-NET	2023	0.890688	0.853333	0.937072	0.822766	0.881988	0.872011
P-NET	2024	0.884615	0.893333	0.946559	0.865021	0.886646	0.888974
P-NET	2025	0.90081	0.853333	0.945263	0.860305	0.889752	0.877072
P-NET	2026	0.890688	0.873333	0.942321	0.853853	0.886646	0.882011
BKGNet-Pathway	1234	0.925101	0.78	0.940189	0.838392	0.891304	0.852551
BKGNet-Pathway	2018	0.868421	0.893333	0.92726	0.788559	0.874224	0.880877
BKGNet-Pathway	2019	0.912955	0.86	0.941053	0.839755	0.900621	0.886478
BKGNet-Pathway	2020	0.912955	0.826667	0.939109	0.834857	0.892857	0.869811
BKGNet-Pathway	2021	0.912955	0.88	0.94359	0.851575	0.90528	0.896478
BKGNet-Pathway	2022	0.912955	0.853333	0.938165	0.832778	0.899068	0.883144
BKGNet-Pathway	2023	0.921053	0.753333	0.938812	0.828756	0.881988	0.837193
BKGNet-Pathway	2024	0.91498	0.846667	0.945439	0.856254	0.899068	0.880823
BKGNet-Pathway	2025	0.917004	0.766667	0.92857	0.798163	0.881988	0.841835
BKGNet-Pathway	2026	0.92915	0.74	0.940675	0.830515	0.885093	0.834575
BKGNet-Protein	1234	0.819838	0.88	0.926532	0.833958	0.833851	0.849919
BKGNet-Protein	2018	0.821862	0.886667	0.926167	0.829471	0.836957	0.854265
BKGNet-Protein	2019	0.807692	0.886667	0.927665	0.838375	0.826087	0.847179
BKGNet-Protein	2020	0.801619	0.886667	0.925047	0.821611	0.821429	0.844143
BKGNet-Protein	2021	0.862348	0.833333	0.926248	0.830292	0.85559	0.847841
BKGNet-Protein	2022	0.87247	0.8	0.925574	0.835889	0.85559	0.836235
BKGNet-Protein	2023	0.82996	0.9	0.93278	0.828207	0.846273	0.86498
BKGNet-Protein	2024	0.864372	0.8	0.916005	0.795538	0.849379	0.832186
BKGNet-Protein	2025	0.84413	0.906667	0.942429	0.852419	0.858696	0.875398
BKGNet-Protein	2026	0.815789	0.88	0.926734	0.833642	0.830745	0.847895
FNN	1234	0.949393	0.833333	0.957976	0.859825	0.92236	0.891363
FNN	2018	0.876518	0.946667	0.950162	0.829782	0.892857	0.911592
FNN	2019	0.890688	0.913333	0.942024	0.799532	0.895963	0.902011
FNN	2020	0.88664	0.8	0.918111	0.743169	0.86646	0.84332
FNN	2021	0.923077	0.846667	0.953023	0.839191	0.90528	0.884872
FNN	2022	0.933198	0.8	0.94668	0.82339	0.902174	0.866599
FNN	2023	0.94332	0.84	0.957976	0.859887	0.919255	0.89166
FNN	2024	0.945344	0.733333	0.949568	0.86839	0.895963	0.839339
FNN	2025	0.925101	0.82	0.943603	0.815745	0.900621	0.872551
FNN	2026	0.945344	0.813333	0.952901	0.851382	0.914596	0.879339
XGBoost	1234	0.799595	0.853333	0.915209	0.819073	0.812112	0.826464
XGBoost	2018	0.803644	0.873333	0.922868	0.835617	0.819876	0.838489
XGBoost	2019	0.797571	0.866667	0.920661	0.835485	0.813665	0.832119
XGBoost	2020	0.799595	0.866667	0.916127	0.831376	0.815217	0.833131
XGBoost	2021	0.805668	0.86	0.920115	0.837426	0.818323	0.832834
XGBoost	2022	0.791498	0.86	0.920796	0.834012	0.807453	0.825749
XGBoost	2023	0.797571	0.866667	0.917524	0.825107	0.813665	0.832119
XGBoost	2024	0.799595	0.853333	0.916154	0.827789	0.812112	0.826464
XGBoost	2025	0.789474	0.866667	0.917267	0.825989	0.807453	0.82807
XGBoost	2026	0.805668	0.866667	0.921026	0.840688	0.819876	0.836167

## Sheet: S6_External_Stats
cancer	comparator	metric	mean_diff	p_value	q_value
prostate	P-NET	ext_acc	-0.00139752	0.769531	0.921875
prostate	P-NET	ext_auc	-0.00793117	0.0488281	0.0585938
prostate	P-NET	ext_aupr	-0.0461682	0.00195312	0.00195312
prostate	P-NET	ext_bacc	-0.00648178	0.375	0.45
prostate	BKGNet-Pathway	ext_acc	0.00170807	0.921875	0.921875
prostate	BKGNet-Pathway	ext_auc	-0.0136113	0.0195312	0.0292969
prostate	BKGNet-Pathway	ext_aupr	-0.0683385	0.00195312	0.00195312
prostate	BKGNet-Pathway	ext_bacc	-0.02117	0.0488281	0.0732422
prostate	BKGNet-Protein	ext_acc	-0.0479814	0.00195312	0.00390625
prostate	BKGNet-Protein	ext_auc	-0.0243792	0.00195312	0.00390625
prostate	BKGNet-Protein	ext_aupr	-0.0683587	0.00195312	0.00195312
prostate	BKGNet-Protein	ext_bacc	-0.0375425	0.00195312	0.00390625
prostate	FNN	ext_acc	0.0121118	0.193359	0.290039
prostate	FNN	ext_auc	-0.00469501	0.556641	0.556641
prostate	FNN	ext_aupr	-0.0692696	0.00195312	0.00195312
prostate	FNN	ext_bacc	-0.00928205	0.625	0.625
prostate	XGBoost	ext_acc	-0.0754658	0.00195312	0.00390625
prostate	XGBoost	ext_auc	-0.0331228	0.00195312	0.00390625
prostate	XGBoost	ext_aupr	-0.0670427	0.00195312	0.00195312
prostate	XGBoost	ext_bacc	-0.056386	0.00195312	0.00390625

## Sheet: S7_Interpretability
section	source_panel	level_group	layer	group	bin_id	bin_label	bin_order	bin_prob_mean	n_samples_in_bin	raw_node	display_name	display_label_short	rank	node_order	score_mean	score_std	value_mean_bin	value_std_bin	contrast_priority_score	panel_group_order	abs_score_rank_global	selected_anchor_flag	selected_anchor_id	anchor_color	terminal_linked_flag	linked_program_role	source_file
tf_cues	D	tf	tf_layer							HBP1|mut_important	HBP1 Mutation	HBP1 Mutation	1		0.0138811	0.00438658				1	2	0			0		/mnt/a12/zhouh24/bnet_interpret_analytic/results_extensive/interpret/panel_data/main_interpretability_figure_panelD.csv
tf_cues	D	tf	tf_layer							ESR1|cnv_del	ESR1 Deletion	ESR1 Deletion	2		0.00304444	0.00073932				1	13	0			0		/mnt/a12/zhouh24/bnet_interpret_analytic/results_extensive/interpret/panel_data/main_interpretability_figure_panelD.csv
tf_cues	D	tf	tf_layer							E2F5|cnv_del	E2F5 Deletion	E2F5 Deletion	3		0.00297221	0.00147631				1	14	0			0		/mnt/a12/zhouh24/bnet_interpret_analytic/results_extensive/interpret/panel_data/main_interpretability_figure_panelD.csv
tf_cues	D	tf	tf_layer							GATA3|mut_important	GATA3 Mutation	GATA3 Mutation	4		0.00218635	0.00044648				1	16	0			0		/mnt/a12/zhouh24/bnet_interpret_analytic/results_extensive/interpret/panel_data/main_interpretability_figure_panelD.csv
tf_cues	D	tf	tf_layer							AR|cnv_del	AR Deletion	AR Deletion	5		0.00215395	0.00119626				1	17	0			0		/mnt/a12/zhouh24/bnet_interpret_analytic/results_extensive/interpret/panel_data/main_interpretability_figure_panelD.csv
tf_cues	D	tf	tf_layer							ESR1|mut_important	ESR1 Mutation	ESR1 Mutation	6		0.00208519	0.0012685				1	19	0			0		/mnt/a12/zhouh24/bnet_interpret_analytic/results_extensive/interpret/panel_data/main_interpretability_figure_panelD.csv
tf_cues	D	tf	tf_layer							ARNT|mut_important	ARNT Mutation	ARNT Mutation	7		0.00166443	0.00104914				1	20	0			0		/mnt/a12/zhouh24/bnet_interpret_analytic/results_extensive/interpret/panel_data/main_interpretability_figure_panelD.csv
tf_cues	D	tf	tf_layer							CREB3|cnv_del	CREB3 Deletion	CREB3 Deletion	8		0.00126197	0.000865374				1	22	0			0		/mnt/a12/zhouh24/bnet_interpret_analytic/results_extensive/interpret/panel_data/main_interpretability_figure_panelD.csv
genes	D	gene	h0							MYC	MYC	MYC	1		0.0157283	0.00614769				2	1	0			0		/mnt/a12/zhouh24/bnet_interpret_analytic/results_extensive/interpret/panel_data/main_interpretability_figure_panelD.csv
genes	D	gene	h0							RUNX1	RUNX1	RUNX1	2		0.0132023	0.00598245				2	3	0			0		/mnt/a12/zhouh24/bnet_interpret_analytic/results_extensive/interpret/panel_data/main_interpretability_figure_panelD.csv
genes	D	gene	h0							PTEN	PTEN	PTEN	3		0.0104074	0.00347184				2	4	0			0		/mnt/a12/zhouh24/bnet_interpret_analytic/results_extensive/interpret/panel_data/main_interpretability_figure_panelD.csv
genes	D	gene	h0							TP53	TP53	TP53	4		0.00894879	0.00206663				2	5	0			0		/mnt/a12/zhouh24/bnet_interpret_analytic/results_extensive/interpret/panel_data/main_interpretability_figure_panelD.csv
genes	D	gene	h0							MAP3K7	MAP3K7	MAP3K7	5		0.00315683	0.00159918				2	9	0			0		/mnt/a12/zhouh24/bnet_interpret_analytic/results_extensive/interpret/panel_data/main_interpretability_figure_panelD.csv
genes	D	gene	h0							AR	AR	AR	6		0.00311357	0.00112143				2	11	0			0		/mnt/a12/zhouh24/bnet_interpret_analytic/results_extensive/interpret/panel_data/main_interpretability_figure_panelD.csv
genes	D	gene	h0							COL1A2	COL1A2	COL1A2	7		0.00305691	0.0014693				2	12	0			0		/mnt/a12/zhouh24/bnet_interpret_analytic/results_extensive/interpret/panel_data/main_interpretability_figure_panelD.csv
genes	D	gene	h0							OBSCN	OBSCN	OBSCN	8		0.00282607	0.00147976				2	15	0			0		/mnt/a12/zhouh24/bnet_interpret_analytic/results_extensive/interpret/panel_data/main_interpretability_figure_panelD.csv
pathways	D	pathway	h5							R-HSA-74160	Gene expression (Transcription)	Gene expression (Transcription)	1		0.00618921	0.00198992				3	6	0			0		/mnt/a12/zhouh24/bnet_interpret_analytic/results_extensive/interpret/panel_data/main_interpretability_figure_panelD.csv
pathways	D	pathway	h5							R-HSA-162582	Signal Transduction	Signal Transduction	2		0.00442486	0.0031867				3	7	0			0		/mnt/a12/zhouh24/bnet_interpret_analytic/results_extensive/interpret/panel_data/main_interpretability_figure_panelD.csv
pathways	D	pathway	h5							R-HSA-1643685	Disease	Disease	3		0.00396023	0.00249533				3	8	0			0		/mnt/a12/zhouh24/bnet_interpret_analytic/results_extensive/interpret/panel_data/main_interpretability_figure_panelD.csv
pathways	D	pathway	h5							R-HSA-392499	Metabolism of proteins	Metabolism of proteins	4		0.0031151	0.00163675				3	10	0			0		/mnt/a12/zhouh24/bnet_interpret_analytic/results_extensive/interpret/panel_data/main_interpretability_figure_panelD.csv
pathways	D	pathway	h5							R-HSA-168256	Immune System	Immune System	5		0.0020897	0.00256939				3	18	0			0		/mnt/a12/zhouh24/bnet_interpret_analytic/results_extensive/interpret/panel_data/main_interpretability_figure_panelD.csv
pathways	D	pathway	h5							R-HSA-1430728	Metabolism	Metabolism	6		0.00135484	0.00105806				3	21	0			0		/mnt/a12/zhouh24/bnet_interpret_analytic/results_extensive/interpret/panel_data/main_interpretability_figure_panelD.csv
pathways	D	pathway	h5							R-HSA-1266738	Developmental Biology	Developmental Biology	7		0.000576062	0.000543197				3	23	0			0		/mnt/a12/zhouh24/bnet_interpret_analytic/results_extensive/interpret/panel_data/main_interpretability_figure_panelD.csv
pathways	D	pathway	h5							R-HSA-109582	Hemostasis	Hemostasis	8		0.000421621	0.000785312				3	24	0			0		/mnt/a12/zhouh24/bnet_interpret_analytic/results_extensive/interpret/panel_data/main_interpretability_figure_panelD.csv
risk_bin_pathways	A	pathway	h1	primary	primary_risk_bin_01	primary risk bin 01	1	0.0667472	7	R-HSA-8941326	RUNX2 regulates bone development	RUNX2 regulates bone development		1			0.945428	0.000792064	2.30767								/mnt/a12/zhouh24/bnet_interpret_analytic/results_extensive/interpret/panel_data/main_interpretability_figure_panelA.csv
risk_bin_pathways	A	pathway	h1	primary	primary_risk_bin_01	primary risk bin 01	1	0.0667472	7	R-HSA-2122947	NOTCH1 Intracellular Domain Regulates Transcription	NOTCH1 Intracellular Domain Regulates...		2			0.92084	0.000852986	2.26215								/mnt/a12/zhouh24/bnet_interpret_analytic/results_extensive/interpret/panel_data/main_interpretability_figure_panelA.csv
risk_bin_pathways	A	pathway	h1	primary	primary_risk_bin_01	primary risk bin 01	1	0.0667472	7	R-HSA-2644606	Constitutive Signaling by NOTCH1 PEST Domain Mutants	Constitutive Signaling by NOTCH1 PEST...		3			0.951749	0.00278726	2.23127								/mnt/a12/zhouh24/bnet_interpret_analytic/results_extensive/interpret/panel_data/main_interpretability_figure_panelA.csv
risk_bin_pathways	A	pathway	h1	primary	primary_risk_bin_01	primary risk bin 01	1	0.0667472	7	R-HSA-2894862	Constitutive Signaling by NOTCH1 HD+PEST Domain Mutants	Constitutive Signaling by NOTCH1...		4			0.951623	0.00290153	2.23041								/mnt/a12/zhouh24/bnet_interpret_analytic/results_extensive/interpret/panel_data/main_interpretability_figure_panelA.csv
risk_bin_pathways	A	pathway	h1	primary	primary_risk_bin_01	primary risk bin 01	1	0.0667472	7	R-HSA-5689880	Ub-specific processing proteases	Ub-specific processing proteases		5			0.96975	0.00265613	2.19913								/mnt/a12/zhouh24/bnet_interpret_analytic/results_extensive/interpret/panel_data/main_interpretability_figure_panelA.csv
risk_bin_pathways	A	pathway	h1	primary	primary_risk_bin_01	primary risk bin 01	1	0.0667472	7	R-HSA-3371497	HSP90 chaperone cycle for steroid hormone receptors (SHR) in the presence of ligand	HSP90 chaperone cycle for steroid...		6			0.909323	0.0013094	2.17018								/mnt/a12/zhouh24/bnet_interpret_analytic/results_extensive/interpret/panel_data/main_interpretability_figure_panelA.csv
risk_bin_pathways	A	pathway	h1	primary	primary_risk_bin_01	primary risk bin 01	1	0.0667472	7	R-HSA-9018519	Estrogen-dependent gene expression	Estrogen-dependent gene expression		7			0.947974	0.00343275	2.153								/mnt/a12/zhouh24/bnet_interpret_analytic/results_extensive/interpret/panel_data/main_interpretability_figure_panelA.csv
risk_bin_pathways	A	pathway	h1	primary	primary_risk_bin_01	primary risk bin 01	1	0.0667472	7	R-HSA-1989781	PPARA activates gene expression	PPARA activates gene expression		8			0.960035	0.0021124	2.13475								/mnt/a12/zhouh24/bnet_interpret_analytic/results_extensive/interpret/panel_data/main_interpretability_figure_panelA.csv
risk_bin_pathways	A	pathway	h1	primary	primary_risk_bin_01	primary risk bin 01	1	0.0667472	7	R-HSA-8951911	RUNX3 regulates RUNX1-mediated transcription	RUNX3 regulates RUNX1-mediated...		9			0.544385	0.000570309	2.10872								/mnt/a12/zhouh24/bnet_interpret_analytic/results_extensive/interpret/panel_data/main_interpretability_figure_panelA.csv
risk_bin_pathways	A	pathway	h1	primary	primary_risk_bin_01	primary risk bin 01	1	0.0667472	7	R-HSA-1855204	Synthesis of IP3 and IP4 in the cytosol	Synthesis of IP3 and IP4 in the cytosol		10			0.884886	0.000144599	2.09144								/mnt/a12/zhouh24/bnet_interpret_analytic/results_extensive/interpret/panel_data/main_interpretability_figure_panelA.csv
risk_bin_pathways	A	pathway	h1	primary	primary_risk_bin_02	primary risk bin 02	2	0.076612	7	R-HSA-8941326	RUNX2 regulates bone development	RUNX2 regulates bone development		1			0.944949	0.0012298	2.30767								/mnt/a12/zhouh24/bnet_interpret_analytic/results_extensive/interpret/panel_data/main_interpretability_figure_panelA.csv
risk_bin_pathways	A	pathway	h1	primary	primary_risk_bin_02	primary risk bin 02	2	0.076612	7	R-HSA-2122947	NOTCH1 Intracellular Domain Regulates Transcription	NOTCH1 Intracellular Domain Regulates...		2			0.921806	0.00302243	2.26215								/mnt/a12/zhouh24/bnet_interpret_analytic/results_extensive/interpret/panel_data/main_interpretability_figure_panelA.csv
risk_bin_pathways	A	pathway	h1	primary	primary_risk_bin_02	primary risk bin 02	2	0.076612	7	R-HSA-2644606	Constitutive Signaling by NOTCH1 PEST Domain Mutants	Constitutive Signaling by NOTCH1 PEST...		3			0.951732	0.00289608	2.23127								/mnt/a12/zhouh24/bnet_interpret_analytic/results_extensive/interpret/panel_data/main_interpretability_figure_panelA.csv
risk_bin_pathways	A	pathway	h1	primary	primary_risk_bin_02	primary risk bin 02	2	0.076612	7	R-HSA-2894862	Constitutive Signaling by NOTCH1 HD+PEST Domain Mutants	Constitutive Signaling by NOTCH1...		4			0.951476	0.00300737	2.23041								/mnt/a12/zhouh24/bnet_interpret_analytic/results_extensive/interpret/panel_data/main_interpretability_figure_panelA.csv
risk_bin_pathways	A	pathway	h1	primary	primary_risk_bin_02	primary risk bin 02	2	0.076612	7	R-HSA-5689880	Ub-specific processing proteases	Ub-specific processing proteases		5			0.972229	0.000731467	2.19913								/mnt/a12/zhouh24/bnet_interpret_analytic/results_extensive/interpret/panel_data/main_interpretability_figure_panelA.csv
risk_bin_pathways	A	pathway	h1	primary	primary_risk_bin_02	primary risk bin 02	2	0.076612	7	R-HSA-3371497	HSP90 chaperone cycle for steroid hormone receptors (SHR) in the presence of ligand	HSP90 chaperone cycle for steroid...		6			0.909288	0.000791153	2.17018								/mnt/a12/zhouh24/bnet_interpret_analytic/results_extensive/interpret/panel_data/main_interpretability_figure_panelA.csv
risk_bin_pathways	A	pathway	h1	primary	primary_risk_bin_02	primary risk bin 02	2	0.076612	7	R-HSA-9018519	Estrogen-dependent gene expression	Estrogen-dependent gene expression		7			0.947473	0.00353239	2.153								/mnt/a12/zhouh24/bnet_interpret_analytic/results_extensive/interpret/panel_data/main_interpretability_figure_panelA.csv
risk_bin_pathways	A	pathway	h1	primary	primary_risk_bin_02	primary risk bin 02	2	0.076612	7	R-HSA-1989781	PPARA activates gene expression	PPARA activates gene expression		8			0.958308	0.00121499	2.13475								/mnt/a12/zhouh24/bnet_interpret_analytic/results_extensive/interpret/panel_data/main_interpretability_figure_panelA.csv
risk_bin_pathways	A	pathway	h1	primary	primary_risk_bin_02	primary risk bin 02	2	0.076612	7	R-HSA-8951911	RUNX3 regulates RUNX1-mediated transcription	RUNX3 regulates RUNX1-mediated...		9			0.527793	0.0444683	2.10872								/mnt/a12/zhouh24/bnet_interpret_analytic/results_extensive/interpret/panel_data/main_interpretability_figure_panelA.csv
risk_bin_pathways	A	pathway	h1	primary	primary_risk_bin_02	primary risk bin 02	2	0.076612	7	R-HSA-1855204	Synthesis of IP3 and IP4 in the cytosol	Synthesis of IP3 and IP4 in the cytosol		10			0.885757	0.00122996	2.09144								/mnt/a12/zhouh24/bnet_interpret_analytic/results_extensive/interpret/panel_data/main_interpretability_figure_panelA.csv
risk_bin_pathways	A	pathway	h1	primary	primary_risk_bin_03	primary risk bin 03	3	0.102922	7	R-HSA-8941326	RUNX2 regulates bone development	RUNX2 regulates bone development		1			0.94609	0.00139633	2.30767								/mnt/a12/zhouh24/bnet_interpret_analytic/results_extensive/interpret/panel_data/main_interpretability_figure_panelA.csv
risk_bin_pathways	A	pathway	h1	primary	primary_risk_bin_03	primary risk bin 03	3	0.102922	7	R-HSA-2122947	NOTCH1 Intracellular Domain Regulates Transcription	NOTCH1 Intracellular Domain Regulates...		2			0.923197	0.00532452	2.26215								/mnt/a12/zhouh24/bnet_interpret_analytic/results_extensive/interpret/panel_data/main_interpretability_figure_panelA.csv
risk_bin_pathways	A	pathway	h1	primary	primary_risk_bin_03	primary risk bin 03	3	0.102922	7	R-HSA-2644606	Constitutive Signaling by NOTCH1 PEST Domain Mutants	Constitutive Signaling by NOTCH1 PEST...		3			0.951752	0.00457718	2.23127								/mnt/a12/zhouh24/bnet_interpret_analytic/results_extensive/interpret/panel_data/main_interpretability_figure_panelA.csv
risk_bin_pathways	A	pathway	h1	primary	primary_risk_bin_03	primary risk bin 03	3	0.102922	7	R-HSA-2894862	Constitutive Signaling by NOTCH1 HD+PEST Domain Mutants	Constitutive Signaling by NOTCH1...		4			0.951513	0.00439413	2.23041								/mnt/a12/zhouh24/bnet_interpret_analytic/results_extensive/interpret/panel_data/main_interpretability_figure_panelA.csv
risk_bin_pathways	A	pathway	h1	primary	primary_risk_bin_03	primary risk bin 03	3	0.102922	7	R-HSA-5689880	Ub-specific processing proteases	Ub-specific processing proteases		5			0.971584	0.00239464	2.19913								/mnt/a12/zhouh24/bnet_interpret_analytic/results_extensive/interpret/panel_data/main_interpretability_figure_panelA.csv
risk_bin_pathways	A	pathway	h1	primary	primary_risk_bin_03	primary risk bin 03	3	0.102922	7	R-HSA-3371497	HSP90 chaperone cycle for steroid hormone receptors (SHR) in the presence of ligand	HSP90 chaperone cycle for steroid...		6			0.909302	0.00233836	2.17018								/mnt/a12/zhouh24/bnet_interpret_analytic/results_extensive/interpret/panel_data/main_interpretability_figure_panelA.csv
risk_bin_pathways	A	pathway	h1	primary	primary_risk_bin_03	primary risk bin 03	3	0.102922	7	R-HSA-9018519	Estrogen-dependent gene expression	Estrogen-dependent gene expression		7			0.948242	0.00260757	2.153								/mnt/a12/zhouh24/bnet_interpret_analytic/results_extensive/interpret/panel_data/main_interpretability_figure_panelA.csv
risk_bin_pathways	A	pathway	h1	primary	primary_risk_bin_03	primary risk bin 03	3	0.102922	7	R-HSA-1989781	PPARA activates gene expression	PPARA activates gene expression		8			0.958473	0.00276222	2.13475								/mnt/a12/zhouh24/bnet_interpret_analytic/results_extensive/interpret/panel_data/main_interpretability_figure_panelA.csv
risk_bin_pathways	A	pathway	h1	primary	primary_risk_bin_03	primary risk bin 03	3	0.102922	7	R-HSA-8951911	RUNX3 regulates RUNX1-mediated transcription	RUNX3 regulates RUNX1-mediated...		9			0.544514	0.000228898	2.10872								/mnt/a12/zhouh24/bnet_interpret_analytic/results_extensive/interpret/panel_data/main_interpretability_figure_panelA.csv
risk_bin_pathways	A	pathway	h1	primary	primary_risk_bin_03	primary risk bin 03	3	0.102922	7	R-HSA-1855204	Synthesis of IP3 and IP4 in the cytosol	Synthesis of IP3 and IP4 in the cytosol		10			0.884826	0.000196346	2.09144								/mnt/a12/zhouh24/bnet_interpret_analytic/results_extensive/interpret/panel_data/main_interpretability_figure_panelA.csv
risk_bin_pathways	A	pathway	h1	primary	primary_risk_bin_04	primary risk bin 04	4	0.142238	7	R-HSA-8941326	RUNX2 regulates bone development	RUNX2 regulates bone development		1			0.946625	0.000126517	2.30767								/mnt/a12/zhouh24/bnet_interpret_analytic/results_extensive/interpret/panel_data/main_interpretability_figure_panelA.csv
risk_bin_pathways	A	pathway	h1	primary	primary_risk_bin_04	primary risk bin 04	4	0.142238	7	R-HSA-2122947	NOTCH1 Intracellular Domain Regulates Transcription	NOTCH1 Intracellular Domain Regulates...		2			0.921912	0.00286329	2.26215								/mnt/a12/zhouh24/bnet_interpret_analytic/results_extensive/interpret/panel_data/main_interpretability_figure_panelA.csv
risk_bin_pathways	A	pathway	h1	primary	primary_risk_bin_04	primary risk bin 04	4	0.142238	7	R-HSA-2644606	Constitutive Signaling by NOTCH1 PEST Domain Mutants	Constitutive Signaling by NOTCH1 PEST...		3			0.950734	0.00152344	2.23127								/mnt/a12/zhouh24/bnet_interpret_analytic/results_extensive/interpret/panel_data/main_interpretability_figure_panelA.csv
risk_bin_pathways	A	pathway	h1	primary	primary_risk_bin_04	primary risk bin 04	4	0.142238	7	R-HSA-2894862	Constitutive Signaling by NOTCH1 HD+PEST Domain Mutants	Constitutive Signaling by NOTCH1...		4			0.950604	0.00150995	2.23041								/mnt/a12/zhouh24/bnet_interpret_analytic/results_extensive/interpret/panel_data/main_interpretability_figure_panelA.csv
risk_bin_pathways	A	pathway	h1	primary	primary_risk_bin_04	primary risk bin 04	4	0.142238	7	R-HSA-5689880	Ub-specific processing proteases	Ub-specific processing proteases		5			0.97216	0.000591551	2.19913								/mnt/a12/zhouh24/bnet_interpret_analytic/results_extensive/interpret/panel_data/main_interpretability_figure_panelA.csv
risk_bin_pathways	A	pathway	h1	primary	primary_risk_bin_04	primary risk bin 04	4	0.142238	7	R-HSA-3371497	HSP90 chaperone cycle for steroid hormone receptors (SHR) in the presence of ligand	HSP90 chaperone cycle for steroid...		6			0.908944	0.000160582	2.17018								/mnt/a12/zhouh24/bnet_interpret_analytic/results_extensive/interpret/panel_data/main_interpretability_figure_panelA.csv
risk_bin_pathways	A	pathway	h1	primary	primary_risk_bin_04	primary risk bin 04	4	0.142238	7	R-HSA-9018519	Estrogen-dependent gene expression	Estrogen-dependent gene expression		7			0.948826	0.00240873	2.153								/mnt/a12/zhouh24/bnet_interpret_analytic/results_extensive/interpret/panel_data/main_interpretability_figure_panelA.csv
risk_bin_pathways	A	pathway	h1	primary	primary_risk_bin_04	primary risk bin 04	4	0.142238	7	R-HSA-1989781	PPARA activates gene expression	PPARA activates gene expression		8			0.960174	0.000921321	2.13475								/mnt/a12/zhouh24/bnet_interpret_analytic/results_extensive/interpret/panel_data/main_interpretability_figure_panelA.csv
risk_bin_pathways	A	pathway	h1	primary	primary_risk_bin_04	primary risk bin 04	4	0.142238	7	R-HSA-8951911	RUNX3 regulates RUNX1-mediated transcription	RUNX3 regulates RUNX1-mediated...		9			0.544514	0.000228898	2.10872								/mnt/a12/zhouh24/bnet_interpret_analytic/results_extensive/interpret/panel_data/main_interpretability_figure_panelA.csv
risk_bin_pathways	A	pathway	h1	primary	primary_risk_bin_04	primary risk bin 04	4	0.142238	7	R-HSA-1855204	Synthesis of IP3 and IP4 in the cytosol	Synthesis of IP3 and IP4 in the cytosol		10			0.88494	0	2.09144								/mnt/a12/zhouh24/bnet_interpret_analytic/results_extensive/interpret/panel_data/main_interpretability_figure_panelA.csv
risk_bin_pathways	A	pathway	h1	primary	primary_risk_bin_05	primary risk bin 05	5	0.174718	6	R-HSA-8941326	RUNX2 regulates bone development	RUNX2 regulates bone development		1			0.946502	0.000374478	2.30767								/mnt/a12/zhouh24/bnet_interpret_analytic/results_extensive/interpret/panel_data/main_interpretability_figure_panelA.csv
risk_bin_pathways	A	pathway	h1	primary	primary_risk_bin_05	primary risk bin 05	5	0.174718	6	R-HSA-2122947	NOTCH1 Intracellular Domain Regulates Transcription	NOTCH1 Intracellular Domain Regulates...		2			0.922353	0.00236074	2.26215								/mnt/a12/zhouh24/bnet_interpret_analytic/results_extensive/interpret/panel_data/main_interpretability_figure_panelA.csv
risk_bin_pathways	A	pathway	h1	primary	primary_risk_bin_05	primary risk bin 05	5	0.174718	6	R-HSA-2644606	Constitutive Signaling by NOTCH1 PEST Domain Mutants	Constitutive Signaling by NOTCH1 PEST...		3			0.95031	0.00168422	2.23127								/mnt/a12/zhouh24/bnet_interpret_analytic/results_extensive/interpret/panel_data/main_interpretability_figure_panelA.csv
risk_bin_pathways	A	pathway	h1	primary	primary_risk_bin_05	primary risk bin 05	5	0.174718	6	R-HSA-2894862	Constitutive Signaling by NOTCH1 HD+PEST Domain Mutants	Constitutive Signaling by NOTCH1...		4			0.950197	0.00163324	2.23041								/mnt/a12/zhouh24/bnet_interpret_analytic/results_extensive/interpret/panel_data/main_interpretability_figure_panelA.csv
risk_bin_pathways	A	pathway	h1	primary	primary_risk_bin_05	primary risk bin 05	5	0.174718	6	R-HSA-5689880	Ub-specific processing proteases	Ub-specific processing proteases		5			0.971603	0.000967567	2.19913								/mnt/a12/zhouh24/bnet_interpret_analytic/results_extensive/interpret/panel_data/main_interpretability_figure_panelA.csv
risk_bin_pathways	A	pathway	h1	primary	primary_risk_bin_05	primary risk bin 05	5	0.174718	6	R-HSA-3371497	HSP90 chaperone cycle for steroid hormone receptors (SHR) in the presence of ligand	HSP90 chaperone cycle for steroid...		6			0.908646	0.000581485	2.17018								/mnt/a12/zhouh24/bnet_interpret_analytic/results_extensive/interpret/panel_data/main_interpretability_figure_panelA.csv
risk_bin_pathways	A	pathway	h1	primary	primary_risk_bin_05	primary risk bin 05	5	0.174718	6	R-HSA-9018519	Estrogen-dependent gene expression	Estrogen-dependent gene expression		7			0.949852	0.000668287	2.153								/mnt/a12/zhouh24/bnet_interpret_analytic/results_extensive/interpret/panel_data/main_interpretability_figure_panelA.csv
risk_bin_pathways	A	pathway	h1	primary	primary_risk_bin_05	primary risk bin 05	5	0.174718	6	R-HSA-1989781	PPARA activates gene expression	PPARA activates gene expression		8			0.960326	0.00132826	2.13475								/mnt/a12/zhouh24/bnet_interpret_analytic/results_extensive/interpret/panel_data/main_interpretability_figure_panelA.csv
risk_bin_pathways	A	pathway	h1	primary	primary_risk_bin_05	primary risk bin 05	5	0.174718	6	R-HSA-8951911	RUNX3 regulates RUNX1-mediated transcription	RUNX3 regulates RUNX1-mediated...		9			0.525149	0.0476456	2.10872								/mnt/a12/zhouh24/bnet_interpret_analytic/results_extensive/interpret/panel_data/main_interpretability_figure_panelA.csv
risk_bin_pathways	A	pathway	h1	primary	primary_risk_bin_05	primary risk bin 05	5	0.174718	6	R-HSA-1855204	Synthesis of IP3 and IP4 in the cytosol	Synthesis of IP3 and IP4 in the cytosol		10			0.88499	0.000120981	2.09144								/mnt/a12/zhouh24/bnet_interpret_analytic/results_extensive/interpret/panel_data/main_interpretability_figure_panelA.csv
risk_bin_pathways	A	pathway	h1	primary	primary_risk_bin_06	primary risk bin 06	6	0.194154	7	R-HSA-8941326	RUNX2 regulates bone development	RUNX2 regulates bone development		1			0.946578	0	2.30767								/mnt/a12/zhouh24/bnet_interpret_analytic/results_extensive/interpret/panel_data/main_interpretability_figure_panelA.csv
risk_bin_pathways	A	pathway	h1	primary	primary_risk_bin_06	primary risk bin 06	6	0.194154	7	R-HSA-2122947	NOTCH1 Intracellular Domain Regulates Transcription	NOTCH1 Intracellular Domain Regulates...		2			0.920998	0.000445812	2.26215								/mnt/a12/zhouh24/bnet_interpret_analytic/results_extensive/interpret/panel_data/main_interpretability_figure_panelA.csv
risk_bin_pathways	A	pathway	h1	primary	primary_risk_bin_06	primary risk bin 06	6	0.194154	7	R-HSA-2644606	Constitutive Signaling by NOTCH1 PEST Domain Mutants	Constitutive Signaling by NOTCH1 PEST...		3			0.950232	0.000195261	2.23127								/mnt/a12/zhouh24/bnet_interpret_analytic/results_extensive/interpret/panel_data/main_interpretability_figure_panelA.csv
risk_bin_pathways	A	pathway	h1	primary	primary_risk_bin_06	primary risk bin 06	6	0.194154	7	R-HSA-2894862	Constitutive Signaling by NOTCH1 HD+PEST Domain Mutants	Constitutive Signaling by NOTCH1...		4			0.950118	0.000224155	2.23041								/mnt/a12/zhouh24/bnet_interpret_analytic/results_extensive/interpret/panel_data/main_interpretability_figure_panelA.csv
risk_bin_pathways	A	pathway	h1	primary	primary_risk_bin_06	primary risk bin 06	6	0.194154	7	R-HSA-5689880	Ub-specific processing proteases	Ub-specific processing proteases		5			0.971948	0.000740053	2.19913								/mnt/a12/zhouh24/bnet_interpret_analytic/results_extensive/interpret/panel_data/main_interpretability_figure_panelA.csv
risk_bin_pathways	A	pathway	h1	primary	primary_risk_bin_06	primary risk bin 06	6	0.194154	7	R-HSA-3371497	HSP90 chaperone cycle for steroid hormone receptors (SHR) in the presence of ligand	HSP90 chaperone cycle for steroid...		6			0.90901	0.000333333	2.17018								/mnt/a12/zhouh24/bnet_interpret_analytic/results_extensive/interpret/panel_data/main_interpretability_figure_panelA.csv
risk_bin_pathways	A	pathway	h1	primary	primary_risk_bin_06	primary risk bin 06	6	0.194154	7	R-HSA-9018519	Estrogen-dependent gene expression	Estrogen-dependent gene expression		7			0.949787	0.000215678	2.153								/mnt/a12/zhouh24/bnet_interpret_analytic/results_extensive/interpret/panel_data/main_interpretability_figure_panelA.csv
risk_bin_pathways	A	pathway	h1	primary	primary_risk_bin_06	primary risk bin 06	6	0.194154	7	R-HSA-1989781	PPARA activates gene expression	PPARA activates gene expression		8			0.95957	0.000311642	2.13475								/mnt/a12/zhouh24/bnet_interpret_analytic/results_extensive/interpret/panel_data/main_interpretability_figure_panelA.csv
risk_bin_pathways	A	pathway	h1	primary	primary_risk_bin_06	primary risk bin 06	6	0.194154	7	R-HSA-8951911	RUNX3 regulates RUNX1-mediated transcription	RUNX3 regulates RUNX1-mediated...		9			0.545724	0.00297326	2.10872								/mnt/a12/zhouh24/bnet_interpret_analytic/results_extensive/interpret/panel_data/main_interpretability_figure_panelA.csv
risk_bin_pathways	A	pathway	h1	primary	primary_risk_bin_06	primary risk bin 06	6	0.194154	7	R-HSA-1855204	Synthesis of IP3 and IP4 in the cytosol	Synthesis of IP3 and IP4 in the cytosol		10			0.884955	3.74347e-05	2.09144								/mnt/a12/zhouh24/bnet_interpret_analytic/results_extensive/interpret/panel_data/main_interpretability_figure_panelA.csv
risk_bin_pathways	A	pathway	h1	primary	primary_risk_bin_07	primary risk bin 07	7	0.225792	7	R-HSA-8941326	RUNX2 regulates bone development	RUNX2 regulates bone development		1			0.94639	0.00107574	2.30767								/mnt/a12/zhouh24/bnet_interpret_analytic/results_extensive/interpret/panel_data/main_interpretability_figure_panelA.csv
risk_bin_pathways	A	pathway	h1	primary	primary_risk_bin_07	primary risk bin 07	7	0.225792	7	R-HSA-2122947	NOTCH1 Intracellular Domain Regulates Transcription	NOTCH1 Intracellular Domain Regulates...		2			0.922719	0.00336479	2.26215								/mnt/a12/zhouh24/bnet_interpret_analytic/results_extensive/interpret/panel_data/main_interpretability_figure_panelA.csv
risk_bin_pathways	A	pathway	h1	primary	primary_risk_bin_07	primary risk bin 07	7	0.225792	7	R-HSA-2644606	Constitutive Signaling by NOTCH1 PEST Domain Mutants	Constitutive Signaling by NOTCH1 PEST...		3			0.95009	0.00239915	2.23127								/mnt/a12/zhouh24/bnet_interpret_analytic/results_extensive/interpret/panel_data/main_interpretability_figure_panelA.csv
risk_bin_pathways	A	pathway	h1	primary	primary_risk_bin_07	primary risk bin 07	7	0.225792	7	R-HSA-2894862	Constitutive Signaling by NOTCH1 HD+PEST Domain Mutants	Constitutive Signaling by NOTCH1...		4			0.94995	0.00223481	2.23041								/mnt/a12/zhouh24/bnet_interpret_analytic/results_extensive/interpret/panel_data/main_interpretability_figure_panelA.csv
risk_bin_pathways	A	pathway	h1	primary	primary_risk_bin_07	primary risk bin 07	7	0.225792	7	R-HSA-5689880	Ub-specific processing proteases	Ub-specific processing proteases		5			0.97236	0.00115276	2.19913								/mnt/a12/zhouh24/bnet_interpret_analytic/results_extensive/interpret/panel_data/main_interpretability_figure_panelA.csv
risk_bin_pathways	A	pathway	h1	primary	primary_risk_bin_07	primary risk bin 07	7	0.225792	7	R-HSA-3371497	HSP90 chaperone cycle for steroid hormone receptors (SHR) in the presence of ligand	HSP90 chaperone cycle for steroid...		6			0.909403	0.00133341	2.17018								/mnt/a12/zhouh24/bnet_interpret_analytic/results_extensive/interpret/panel_data/main_interpretability_figure_panelA.csv
risk_bin_pathways	A	pathway	h1	primary	primary_risk_bin_07	primary risk bin 07	7	0.225792	7	R-HSA-9018519	Estrogen-dependent gene expression	Estrogen-dependent gene expression		7			0.948306	0.0032501	2.153								/mnt/a12/zhouh24/bnet_interpret_analytic/results_extensive/interpret/panel_data/main_interpretability_figure_panelA.csv
risk_bin_pathways	A	pathway	h1	primary	primary_risk_bin_07	primary risk bin 07	7	0.225792	7	R-HSA-1989781	PPARA activates gene expression	PPARA activates gene expression		8			0.960049	0.00159572	2.13475								/mnt/a12/zhouh24/bnet_interpret_analytic/results_extensive/interpret/panel_data/main_interpretability_figure_panelA.csv
risk_bin_pathways	A	pathway	h1	primary	primary_risk_bin_07	primary risk bin 07	7	0.225792	7	R-HSA-8951911	RUNX3 regulates RUNX1-mediated transcription	RUNX3 regulates RUNX1-mediated...		9			0.526774	0.044202	2.10872								/mnt/a12/zhouh24/bnet_interpret_analytic/results_extensive/interpret/panel_data/main_interpretability_figure_panelA.csv
risk_bin_pathways	A	pathway	h1	primary	primary_risk_bin_07	primary risk bin 07	7	0.225792	7	R-HSA-1855204	Synthesis of IP3 and IP4 in the cytosol	Synthesis of IP3 and IP4 in the cytosol		10			0.884842	0.00110803	2.09144								/mnt/a12/zhouh24/bnet_interpret_analytic/results_extensive/interpret/panel_data/main_interpretability_figure_panelA.csv
risk_bin_pathways	A	pathway	h1	primary	primary_risk_bin_08	primary risk bin 08	8	0.310541	7	R-HSA-8941326	RUNX2 regulates bone development	RUNX2 regulates bone development		1			0.947322	0.00197009	2.30767								/mnt/a12/zhouh24/bnet_interpret_analytic/results_extensive/interpret/panel_data/main_interpretability_figure_panelA.csv
risk_bin_pathways	A	pathway	h1	primary	primary_risk_bin_08	primary risk bin 08	8	0.310541	7	R-HSA-2122947	NOTCH1 Intracellular Domain Regulates Transcription	NOTCH1 Intracellular Domain Regulates...		2			0.922324	0.0032111	2.26215								/mnt/a12/zhouh24/bnet_interpret_analytic/results_extensive/interpret/panel_data/main_interpretability_figure_panelA.csv
risk_bin_pathways	A	pathway	h1	primary	primary_risk_bin_08	primary risk bin 08	8	0.310541	7	R-HSA-2644606	Constitutive Signaling by NOTCH1 PEST Domain Mutants	Constitutive Signaling by NOTCH1 PEST...		3			0.951078	0.0019812	2.23127								/mnt/a12/zhouh24/bnet_interpret_analytic/results_extensive/interpret/panel_data/main_interpretability_figure_panelA.csv
risk_bin_pathways	A	pathway	h1	primary	primary_risk_bin_08	primary risk bin 08	8	0.310541	7	R-HSA-2894862	Constitutive Signaling by NOTCH1 HD+PEST Domain Mutants	Constitutive Signaling by NOTCH1...		4			0.950952	0.00195565	2.23041								/mnt/a12/zhouh24/bnet_interpret_analytic/results_extensive/interpret/panel_data/main_interpretability_figure_panelA.csv
risk_bin_pathways	A	pathway	h1	primary	primary_risk_bin_08	primary risk bin 08	8	0.310541	7	R-HSA-5689880	Ub-specific processing proteases	Ub-specific processing proteases		5			0.9724	0.000548769	2.19913								/mnt/a12/zhouh24/bnet_interpret_analytic/results_extensive/interpret/panel_data/main_interpretability_figure_panelA.csv
risk_bin_pathways	A	pathway	h1	primary	primary_risk_bin_08	primary risk bin 08	8	0.310541	7	R-HSA-3371497	HSP90 chaperone cycle for steroid hormone receptors (SHR) in the presence of ligand	HSP90 chaperone cycle for steroid...		6			0.909292	0.00108003	2.17018								/mnt/a12/zhouh24/bnet_interpret_analytic/results_extensive/interpret/panel_data/main_interpretability_figure_panelA.csv
risk_bin_pathways	A	pathway	h1	primary	primary_risk_bin_08	primary risk bin 08	8	0.310541	7	R-HSA-9018519	Estrogen-dependent gene expression	Estrogen-dependent gene expression		7			0.949626	0.00148015	2.153								/mnt/a12/zhouh24/bnet_interpret_analytic/results_extensive/interpret/panel_data/main_interpretability_figure_panelA.csv
risk_bin_pathways	A	pathway	h1	primary	primary_risk_bin_08	primary risk bin 08	8	0.310541	7	R-HSA-1989781	PPARA activates gene expression	PPARA activates gene expression		8			0.958996	0.000566963	2.13475								/mnt/a12/zhouh24/bnet_interpret_analytic/results_extensive/interpret/panel_data/main_interpretability_figure_panelA.csv
risk_bin_pathways	A	pathway	h1	primary	primary_risk_bin_08	primary risk bin 08	8	0.310541	7	R-HSA-8951911	RUNX3 regulates RUNX1-mediated transcription	RUNX3 regulates RUNX1-mediated...		9			0.559135	0.0384544	2.10872								/mnt/a12/zhouh24/bnet_interpret_analytic/results_extensive/interpret/panel_data/main_interpretability_figure_panelA.csv
risk_bin_pathways	A	pathway	h1	primary	primary_risk_bin_08	primary risk bin 08	8	0.310541	7	R-HSA-1855204	Synthesis of IP3 and IP4 in the cytosol	Synthesis of IP3 and IP4 in the cytosol		10			0.88494	0	2.09144								/mnt/a12/zhouh24/bnet_interpret_analytic/results_extensive/interpret/panel_data/main_interpretability_figure_panelA.csv
risk_bin_pathways	A	pathway	h1	primary	primary_risk_bin_09	primary risk bin 09	9	0.433125	7	R-HSA-8941326	RUNX2 regulates bone development	RUNX2 regulates bone development		1			0.948107	0.00368934	2.30767								/mnt/a12/zhouh24/bnet_interpret_analytic/results_extensive/interpret/panel_data/main_interpretability_figure_panelA.csv
risk_bin_pathways	A	pathway	h1	primary	primary_risk_bin_09	primary risk bin 09	9	0.433125	7	R-HSA-2122947	NOTCH1 Intracellular Domain Regulates Transcription	NOTCH1 Intracellular Domain Regulates...		2			0.923488	0.00373413	2.26215								/mnt/a12/zhouh24/bnet_interpret_analytic/results_extensive/interpret/panel_data/main_interpretability_figure_panelA.csv
risk_bin_pathways	A	pathway	h1	primary	primary_risk_bin_09	primary risk bin 09	9	0.433125	7	R-HSA-2644606	Constitutive Signaling by NOTCH1 PEST Domain Mutants	Constitutive Signaling by NOTCH1 PEST...		3			0.951907	0.0020805	2.23127								/mnt/a12/zhouh24/bnet_interpret_analytic/results_extensive/interpret/panel_data/main_interpretability_figure_panelA.csv
risk_bin_pathways	A	pathway	h1	primary	primary_risk_bin_09	primary risk bin 09	9	0.433125	7	R-HSA-2894862	Constitutive Signaling by NOTCH1 HD+PEST Domain Mutants	Constitutive Signaling by NOTCH1...		4			0.951773	0.00209533	2.23041								/mnt/a12/zhouh24/bnet_interpret_analytic/results_extensive/interpret/panel_data/main_interpretability_figure_panelA.csv
risk_bin_pathways	A	pathway	h1	primary	primary_risk_bin_09	primary risk bin 09	9	0.433125	7	R-HSA-5689880	Ub-specific processing proteases	Ub-specific processing proteases		5			0.972791	0.00146832	2.19913								/mnt/a12/zhouh24/bnet_interpret_analytic/results_extensive/interpret/panel_data/main_interpretability_figure_panelA.csv
risk_bin_pathways	A	pathway	h1	primary	primary_risk_bin_09	primary risk bin 09	9	0.433125	7	R-HSA-3371497	HSP90 chaperone cycle for steroid hormone receptors (SHR) in the presence of ligand	HSP90 chaperone cycle for steroid...		6			0.910369	0.00280163	2.17018								/mnt/a12/zhouh24/bnet_interpret_analytic/results_extensive/interpret/panel_data/main_interpretability_figure_panelA.csv
risk_bin_pathways	A	pathway	h1	primary	primary_risk_bin_09	primary risk bin 09	9	0.433125	7	R-HSA-9018519	Estrogen-dependent gene expression	Estrogen-dependent gene expression		7			0.950241	0.00133245	2.153								/mnt/a12/zhouh24/bnet_interpret_analytic/results_extensive/interpret/panel_data/main_interpretability_figure_panelA.csv
risk_bin_pathways	A	pathway	h1	primary	primary_risk_bin_09	primary risk bin 09	9	0.433125	7	R-HSA-1989781	PPARA activates gene expression	PPARA activates gene expression		8			0.959221	0.000647286	2.13475								/mnt/a12/zhouh24/bnet_interpret_analytic/results_extensive/interpret/panel_data/main_interpretability_figure_panelA.csv
risk_bin_pathways	A	pathway	h1	primary	primary_risk_bin_09	primary risk bin 09	9	0.433125	7	R-HSA-8951911	RUNX3 regulates RUNX1-mediated transcription	RUNX3 regulates RUNX1-mediated...		9			0.602738	0.0543827	2.10872								/mnt/a12/zhouh24/bnet_interpret_analytic/results_extensive/interpret/panel_data/main_interpretability_figure_panelA.csv
risk_bin_pathways	A	pathway	h1	primary	primary_risk_bin_09	primary risk bin 09	9	0.433125	7	R-HSA-1855204	Synthesis of IP3 and IP4 in the cytosol	Synthesis of IP3 and IP4 in the cytosol		10			0.889795	0.00720483	2.09144								/mnt/a12/zhouh24/bnet_interpret_analytic/results_extensive/interpret/panel_data/main_interpretability_figure_panelA.csv
risk_bin_pathways	A	pathway	h1	primary	primary_risk_bin_10	primary risk bin 10	10	0.634979	6	R-HSA-8941326	RUNX2 regulates bone development	RUNX2 regulates bone development		1			0.945832	0.00379536	2.30767								/mnt/a12/zhouh24/bnet_interpret_analytic/results_extensive/interpret/panel_data/main_interpretability_figure_panelA.csv
risk_bin_pathways	A	pathway	h1	primary	primary_risk_bin_10	primary risk bin 10	10	0.634979	6	R-HSA-2122947	NOTCH1 Intracellular Domain Regulates Transcription	NOTCH1 Intracellular Domain Regulates...		2			0.931111	0.0108462	2.26215								/mnt/a12/zhouh24/bnet_interpret_analytic/results_extensive/interpret/panel_data/main_interpretability_figure_panelA.csv
risk_bin_pathways	A	pathway	h1	primary	primary_risk_bin_10	primary risk bin 10	10	0.634979	6	R-HSA-2644606	Constitutive Signaling by NOTCH1 PEST Domain Mutants	Constitutive Signaling by NOTCH1 PEST...		3			0.955179	0.00695231	2.23127								/mnt/a12/zhouh24/bnet_interpret_analytic/results_extensive/interpret/panel_data/main_interpretability_figure_panelA.csv
risk_bin_pathways	A	pathway	h1	primary	primary_risk_bin_10	primary risk bin 10	10	0.634979	6	R-HSA-2894862	Constitutive Signaling by NOTCH1 HD+PEST Domain Mutants	Constitutive Signaling by NOTCH1...		4			0.954821	0.00690494	2.23041								/mnt/a12/zhouh24/bnet_interpret_analytic/results_extensive/interpret/panel_data/main_interpretability_figure_panelA.csv
risk_bin_pathways	A	pathway	h1	primary	primary_risk_bin_10	primary risk bin 10	10	0.634979	6	R-HSA-5689880	Ub-specific processing proteases	Ub-specific processing proteases		5			0.973457	0.00125986	2.19913								/mnt/a12/zhouh24/bnet_interpret_analytic/results_extensive/interpret/panel_data/main_interpretability_figure_panelA.csv
risk_bin_pathways	A	pathway	h1	primary	primary_risk_bin_10	primary risk bin 10	10	0.634979	6	R-HSA-3371497	HSP90 chaperone cycle for steroid hormone receptors (SHR) in the presence of ligand	HSP90 chaperone cycle for steroid...		6			0.908934	0.00457596	2.17018								/mnt/a12/zhouh24/bnet_interpret_analytic/results_extensive/interpret/panel_data/main_interpretability_figure_panelA.csv
risk_bin_pathways	A	pathway	h1	primary	primary_risk_bin_10	primary risk bin 10	10	0.634979	6	R-HSA-9018519	Estrogen-dependent gene expression	Estrogen-dependent gene expression		7			0.951046	0.00393296	2.153								/mnt/a12/zhouh24/bnet_interpret_analytic/results_extensive/interpret/panel_data/main_interpretability_figure_panelA.csv
risk_bin_pathways	A	pathway	h1	primary	primary_risk_bin_10	primary risk bin 10	10	0.634979	6	R-HSA-1989781	PPARA activates gene expression	PPARA activates gene expression		8			0.962382	0.00519608	2.13475								/mnt/a12/zhouh24/bnet_interpret_analytic/results_extensive/interpret/panel_data/main_interpretability_figure_panelA.csv
risk_bin_pathways	A	pathway	h1	primary	primary_risk_bin_10	primary risk bin 10	10	0.634979	6	R-HSA-8951911	RUNX3 regulates RUNX1-mediated transcription	RUNX3 regulates RUNX1-mediated...		9			0.622754	0.0716172	2.10872								/mnt/a12/zhouh24/bnet_interpret_analytic/results_extensive/interpret/panel_data/main_interpretability_figure_panelA.csv
risk_bin_pathways	A	pathway	h1	primary	primary_risk_bin_10	primary risk bin 10	10	0.634979	6	R-HSA-1855204	Synthesis of IP3 and IP4 in the cytosol	Synthesis of IP3 and IP4 in the cytosol		10			0.893982	0.0113249	2.09144								/mnt/a12/zhouh24/bnet_interpret_analytic/results_extensive/interpret/panel_data/main_interpretability_figure_panelA.csv
risk_bin_pathways	A	pathway	h1	metastatic	metastatic_risk_bin_01	metastatic risk bin 01	1	0.348732	6	R-HSA-8941326	RUNX2 regulates bone development	RUNX2 regulates bone development		1			0.946473	0.00034144	2.30767								/mnt/a12/zhouh24/bnet_interpret_analytic/results_extensive/interpret/panel_data/main_interpretability_figure_panelA.csv
risk_bin_pathways	A	pathway	h1	metastatic	metastatic_risk_bin_01	metastatic risk bin 01	1	0.348732	6	R-HSA-2122947	NOTCH1 Intracellular Domain Regulates Transcription	NOTCH1 Intracellular Domain Regulates...		2			0.922482	0.00533395	2.26215								/mnt/a12/zhouh24/bnet_interpret_analytic/results_extensive/interpret/panel_data/main_interpretability_figure_panelA.csv
risk_bin_pathways	A	pathway	h1	metastatic	metastatic_risk_bin_01	metastatic risk bin 01	1	0.348732	6	R-HSA-2644606	Constitutive Signaling by NOTCH1 PEST Domain Mutants	Constitutive Signaling by NOTCH1 PEST...		3			0.950592	0.00393537	2.23127								/mnt/a12/zhouh24/bnet_interpret_analytic/results_extensive/interpret/panel_data/main_interpretability_figure_panelA.csv
risk_bin_pathways	A	pathway	h1	metastatic	metastatic_risk_bin_01	metastatic risk bin 01	1	0.348732	6	R-HSA-2894862	Constitutive Signaling by NOTCH1 HD+PEST Domain Mutants	Constitutive Signaling by NOTCH1...		4			0.950465	0.003812	2.23041								/mnt/a12/zhouh24/bnet_interpret_analytic/results_extensive/interpret/panel_data/main_interpretability_figure_panelA.csv
risk_bin_pathways	A	pathway	h1	metastatic	metastatic_risk_bin_01	metastatic risk bin 01	1	0.348732	6	R-HSA-5689880	Ub-specific processing proteases	Ub-specific processing proteases		5			0.972343	0.000619819	2.19913								/mnt/a12/zhouh24/bnet_interpret_analytic/results_extensive/interpret/panel_data/main_interpretability_figure_panelA.csv
risk_bin_pathways	A	pathway	h1	metastatic	metastatic_risk_bin_01	metastatic risk bin 01	1	0.348732	6	R-HSA-3371497	HSP90 chaperone cycle for steroid hormone receptors (SHR) in the presence of ligand	HSP90 chaperone cycle for steroid...		6			0.908954	0.000173448	2.17018								/mnt/a12/zhouh24/bnet_interpret_analytic/results_extensive/interpret/panel_data/main_interpretability_figure_panelA.csv
risk_bin_pathways	A	pathway	h1	metastatic	metastatic_risk_bin_01	metastatic risk bin 01	1	0.348732	6	R-HSA-9018519	Estrogen-dependent gene expression	Estrogen-dependent gene expression		7			0.948745	0.00292395	2.153								/mnt/a12/zhouh24/bnet_interpret_analytic/results_extensive/interpret/panel_data/main_interpretability_figure_panelA.csv
risk_bin_pathways	A	pathway	h1	metastatic	metastatic_risk_bin_01	metastatic risk bin 01	1	0.348732	6	R-HSA-1989781	PPARA activates gene expression	PPARA activates gene expression		8			0.960985	0.00199695	2.13475								/mnt/a12/zhouh24/bnet_interpret_analytic/results_extensive/interpret/panel_data/main_interpretability_figure_panelA.csv
risk_bin_pathways	A	pathway	h1	metastatic	metastatic_risk_bin_01	metastatic risk bin 01	1	0.348732	6	R-HSA-8951911	RUNX3 regulates RUNX1-mediated transcription	RUNX3 regulates RUNX1-mediated...		9			0.558714	0.0817407	2.10872								/mnt/a12/zhouh24/bnet_interpret_analytic/results_extensive/interpret/panel_data/main_interpretability_figure_panelA.csv
risk_bin_pathways	A	pathway	h1	metastatic	metastatic_risk_bin_01	metastatic risk bin 01	1	0.348732	6	R-HSA-1855204	Synthesis of IP3 and IP4 in the cytosol	Synthesis of IP3 and IP4 in the cytosol		10			0.888043	0.0060709	2.09144								/mnt/a12/zhouh24/bnet_interpret_analytic/results_extensive/interpret/panel_data/main_interpretability_figure_panelA.csv
risk_bin_pathways	A	pathway	h1	metastatic	metastatic_risk_bin_02	metastatic risk bin 02	2	0.570101	6	R-HSA-8941326	RUNX2 regulates bone development	RUNX2 regulates bone development		1			0.948874	0.0047683	2.30767								/mnt/a12/zhouh24/bnet_interpret_analytic/results_extensive/interpret/panel_data/main_interpretability_figure_panelA.csv
risk_bin_pathways	A	pathway	h1	metastatic	metastatic_risk_bin_02	metastatic risk bin 02	2	0.570101	6	R-HSA-2122947	NOTCH1 Intracellular Domain Regulates Transcription	NOTCH1 Intracellular Domain Regulates...		2			0.919936	0.00219971	2.26215								/mnt/a12/zhouh24/bnet_interpret_analytic/results_extensive/interpret/panel_data/main_interpretability_figure_panelA.csv
risk_bin_pathways	A	pathway	h1	metastatic	metastatic_risk_bin_02	metastatic risk bin 02	2	0.570101	6	R-HSA-2644606	Constitutive Signaling by NOTCH1 PEST Domain Mutants	Constitutive Signaling by NOTCH1 PEST...		3			0.949315	0.00128942	2.23127								/mnt/a12/zhouh24/bnet_interpret_analytic/results_extensive/interpret/panel_data/main_interpretability_figure_panelA.csv
risk_bin_pathways	A	pathway	h1	metastatic	metastatic_risk_bin_02	metastatic risk bin 02	2	0.570101	6	R-HSA-2894862	Constitutive Signaling by NOTCH1 HD+PEST Domain Mutants	Constitutive Signaling by NOTCH1...		4			0.949185	0.00119894	2.23041								/mnt/a12/zhouh24/bnet_interpret_analytic/results_extensive/interpret/panel_data/main_interpretability_figure_panelA.csv
risk_bin_pathways	A	pathway	h1	metastatic	metastatic_risk_bin_02	metastatic risk bin 02	2	0.570101	6	R-HSA-5689880	Ub-specific processing proteases	Ub-specific processing proteases		5			0.973179	0.00199492	2.19913								/mnt/a12/zhouh24/bnet_interpret_analytic/results_extensive/interpret/panel_data/main_interpretability_figure_panelA.csv
risk_bin_pathways	A	pathway	h1	metastatic	metastatic_risk_bin_02	metastatic risk bin 02	2	0.570101	6	R-HSA-3371497	HSP90 chaperone cycle for steroid hormone receptors (SHR) in the presence of ligand	HSP90 chaperone cycle for steroid...		6			0.910549	0.00457875	2.17018								/mnt/a12/zhouh24/bnet_interpret_analytic/results_extensive/interpret/panel_data/main_interpretability_figure_panelA.csv
risk_bin_pathways	A	pathway	h1	metastatic	metastatic_risk_bin_02	metastatic risk bin 02	2	0.570101	6	R-HSA-9018519	Estrogen-dependent gene expression	Estrogen-dependent gene expression		7			0.951286	0.00167187	2.153								/mnt/a12/zhouh24/bnet_interpret_analytic/results_extensive/interpret/panel_data/main_interpretability_figure_panelA.csv
risk_bin_pathways	A	pathway	h1	metastatic	metastatic_risk_bin_02	metastatic risk bin 02	2	0.570101	6	R-HSA-1989781	PPARA activates gene expression	PPARA activates gene expression		8			0.958011	0.00173817	2.13475								/mnt/a12/zhouh24/bnet_interpret_analytic/results_extensive/interpret/panel_data/main_interpretability_figure_panelA.csv
risk_bin_pathways	A	pathway	h1	metastatic	metastatic_risk_bin_02	metastatic risk bin 02	2	0.570101	6	R-HSA-8951911	RUNX3 regulates RUNX1-mediated transcription	RUNX3 regulates RUNX1-mediated...		9			0.622659	0.0415077	2.10872								/mnt/a12/zhouh24/bnet_interpret_analytic/results_extensive/interpret/panel_data/main_interpretability_figure_panelA.csv
risk_bin_pathways	A	pathway	h1	metastatic	metastatic_risk_bin_02	metastatic risk bin 02	2	0.570101	6	R-HSA-1855204	Synthesis of IP3 and IP4 in the cytosol	Synthesis of IP3 and IP4 in the cytosol		10			0.894571	0.00671427	2.09144								/mnt/a12/zhouh24/bnet_interpret_analytic/results_extensive/interpret/panel_data/main_interpretability_figure_panelA.csv
risk_bin_pathways	A	pathway	h1	metastatic	metastatic_risk_bin_03	metastatic risk bin 03	3	0.843491	5	R-HSA-8941326	RUNX2 regulates bone development	RUNX2 regulates bone development		1			0.953786	0.00619471	2.30767								/mnt/a12/zhouh24/bnet_interpret_analytic/results_extensive/interpret/panel_data/main_interpretability_figure_panelA.csv
risk_bin_pathways	A	pathway	h1	metastatic	metastatic_risk_bin_03	metastatic risk bin 03	3	0.843491	5	R-HSA-2122947	NOTCH1 Intracellular Domain Regulates Transcription	NOTCH1 Intracellular Domain Regulates...		2			0.924718	0.00857404	2.26215								/mnt/a12/zhouh24/bnet_interpret_analytic/results_extensive/interpret/panel_data/main_interpretability_figure_panelA.csv
risk_bin_pathways	A	pathway	h1	metastatic	metastatic_risk_bin_03	metastatic risk bin 03	3	0.843491	5	R-HSA-2644606	Constitutive Signaling by NOTCH1 PEST Domain Mutants	Constitutive Signaling by NOTCH1 PEST...		3			0.952436	0.00614539	2.23127								/mnt/a12/zhouh24/bnet_interpret_analytic/results_extensive/interpret/panel_data/main_interpretability_figure_panelA.csv
risk_bin_pathways	A	pathway	h1	metastatic	metastatic_risk_bin_03	metastatic risk bin 03	3	0.843491	5	R-HSA-2894862	Constitutive Signaling by NOTCH1 HD+PEST Domain Mutants	Constitutive Signaling by NOTCH1...		4			0.952347	0.00588234	2.23041								/mnt/a12/zhouh24/bnet_interpret_analytic/results_extensive/interpret/panel_data/main_interpretability_figure_panelA.csv
risk_bin_pathways	A	pathway	h1	metastatic	metastatic_risk_bin_03	metastatic risk bin 03	3	0.843491	5	R-HSA-5689880	Ub-specific processing proteases	Ub-specific processing proteases		5			0.974607	0.000931432	2.19913								/mnt/a12/zhouh24/bnet_interpret_analytic/results_extensive/interpret/panel_data/main_interpretability_figure_panelA.csv
risk_bin_pathways	A	pathway	h1	metastatic	metastatic_risk_bin_03	metastatic risk bin 03	3	0.843491	5	R-HSA-3371497	HSP90 chaperone cycle for steroid hormone receptors (SHR) in the presence of ligand	HSP90 chaperone cycle for steroid...		6			0.914277	0.00523738	2.17018								/mnt/a12/zhouh24/bnet_interpret_analytic/results_extensive/interpret/panel_data/main_interpretability_figure_panelA.csv
risk_bin_pathways	A	pathway	h1	metastatic	metastatic_risk_bin_03	metastatic risk bin 03	3	0.843491	5	R-HSA-9018519	Estrogen-dependent gene expression	Estrogen-dependent gene expression		7			0.951132	0.00169492	2.153								/mnt/a12/zhouh24/bnet_interpret_analytic/results_extensive/interpret/panel_data/main_interpretability_figure_panelA.csv
risk_bin_pathways	A	pathway	h1	metastatic	metastatic_risk_bin_03	metastatic risk bin 03	3	0.843491	5	R-HSA-1989781	PPARA activates gene expression	PPARA activates gene expression		8			0.958309	0.00230064	2.13475								/mnt/a12/zhouh24/bnet_interpret_analytic/results_extensive/interpret/panel_data/main_interpretability_figure_panelA.csv
risk_bin_pathways	A	pathway	h1	metastatic	metastatic_risk_bin_03	metastatic risk bin 03	3	0.843491	5	R-HSA-8951911	RUNX3 regulates RUNX1-mediated transcription	RUNX3 regulates RUNX1-mediated...		9			0.614103	0.046889	2.10872								/mnt/a12/zhouh24/bnet_interpret_analytic/results_extensive/interpret/panel_data/main_interpretability_figure_panelA.csv
risk_bin_pathways	A	pathway	h1	metastatic	metastatic_risk_bin_03	metastatic risk bin 03	3	0.843491	5	R-HSA-1855204	Synthesis of IP3 and IP4 in the cytosol	Synthesis of IP3 and IP4 in the cytosol		10			0.893275	0.0102232	2.09144								/mnt/a12/zhouh24/bnet_interpret_analytic/results_extensive/interpret/panel_data/main_interpretability_figure_panelA.csv
risk_bin_pathways	A	pathway	h1	metastatic	metastatic_risk_bin_04	metastatic risk bin 04	4	0.960471	6	R-HSA-8941326	RUNX2 regulates bone development	RUNX2 regulates bone development		1			0.963238	0.00260347	2.30767								/mnt/a12/zhouh24/bnet_interpret_analytic/results_extensive/interpret/panel_data/main_interpretability_figure_panelA.csv
risk_bin_pathways	A	pathway	h1	metastatic	metastatic_risk_bin_04	metastatic risk bin 04	4	0.960471	6	R-HSA-2122947	NOTCH1 Intracellular Domain Regulates Transcription	NOTCH1 Intracellular Domain Regulates...		2			0.953063	0.0025978	2.26215								/mnt/a12/zhouh24/bnet_interpret_analytic/results_extensive/interpret/panel_data/main_interpretability_figure_panelA.csv
risk_bin_pathways	A	pathway	h1	metastatic	metastatic_risk_bin_04	metastatic risk bin 04	4	0.960471	6	R-HSA-2644606	Constitutive Signaling by NOTCH1 PEST Domain Mutants	Constitutive Signaling by NOTCH1 PEST...		3			0.970156	0.00133693	2.23127								/mnt/a12/zhouh24/bnet_interpret_analytic/results_extensive/interpret/panel_data/main_interpretability_figure_panelA.csv
risk_bin_pathways	A	pathway	h1	metastatic	metastatic_risk_bin_04	metastatic risk bin 04	4	0.960471	6	R-HSA-2894862	Constitutive Signaling by NOTCH1 HD+PEST Domain Mutants	Constitutive Signaling by NOTCH1...		4			0.969659	0.00138263	2.23041								/mnt/a12/zhouh24/bnet_interpret_analytic/results_extensive/interpret/panel_data/main_interpretability_figure_panelA.csv
risk_bin_pathways	A	pathway	h1	metastatic	metastatic_risk_bin_04	metastatic risk bin 04	4	0.960471	6	R-HSA-5689880	Ub-specific processing proteases	Ub-specific processing proteases		5			0.97644	0.000946436	2.19913								/mnt/a12/zhouh24/bnet_interpret_analytic/results_extensive/interpret/panel_data/main_interpretability_figure_panelA.csv
risk_bin_pathways	A	pathway	h1	metastatic	metastatic_risk_bin_04	metastatic risk bin 04	4	0.960471	6	R-HSA-3371497	HSP90 chaperone cycle for steroid hormone receptors (SHR) in the presence of ligand	HSP90 chaperone cycle for steroid...		6			0.922422	0.00266873	2.17018								/mnt/a12/zhouh24/bnet_interpret_analytic/results_extensive/interpret/panel_data/main_interpretability_figure_panelA.csv
risk_bin_pathways	A	pathway	h1	metastatic	metastatic_risk_bin_04	metastatic risk bin 04	4	0.960471	6	R-HSA-9018519	Estrogen-dependent gene expression	Estrogen-dependent gene expression		7			0.964047	0.000850101	2.153								/mnt/a12/zhouh24/bnet_interpret_analytic/results_extensive/interpret/panel_data/main_interpretability_figure_panelA.csv
risk_bin_pathways	A	pathway	h1	metastatic	metastatic_risk_bin_04	metastatic risk bin 04	4	0.960471	6	R-HSA-1989781	PPARA activates gene expression	PPARA activates gene expression		8			0.968452	0.000663791	2.13475								/mnt/a12/zhouh24/bnet_interpret_analytic/results_extensive/interpret/panel_data/main_interpretability_figure_panelA.csv
risk_bin_pathways	A	pathway	h1	metastatic	metastatic_risk_bin_04	metastatic risk bin 04	4	0.960471	6	R-HSA-8951911	RUNX3 regulates RUNX1-mediated transcription	RUNX3 regulates RUNX1-mediated...		9			0.800487	0	2.10872								/mnt/a12/zhouh24/bnet_interpret_analytic/results_extensive/interpret/panel_data/main_interpretability_figure_panelA.csv
risk_bin_pathways	A	pathway	h1	metastatic	metastatic_risk_bin_04	metastatic risk bin 04	4	0.960471	6	R-HSA-1855204	Synthesis of IP3 and IP4 in the cytosol	Synthesis of IP3 and IP4 in the cytosol		10			0.913912	0.00496027	2.09144								/mnt/a12/zhouh24/bnet_interpret_analytic/results_extensive/interpret/panel_data/main_interpretability_figure_panelA.csv
risk_bin_pathways	A	pathway	h1	metastatic	metastatic_risk_bin_05	metastatic risk bin 05	5	0.966255	6	R-HSA-8941326	RUNX2 regulates bone development	RUNX2 regulates bone development		1			0.963974	0.00302505	2.30767								/mnt/a12/zhouh24/bnet_interpret_analytic/results_extensive/interpret/panel_data/main_interpretability_figure_panelA.csv
risk_bin_pathways	A	pathway	h1	metastatic	metastatic_risk_bin_05	metastatic risk bin 05	5	0.966255	6	R-HSA-2122947	NOTCH1 Intracellular Domain Regulates Transcription	NOTCH1 Intracellular Domain Regulates...		2			0.952534	0.00150424	2.26215								/mnt/a12/zhouh24/bnet_interpret_analytic/results_extensive/interpret/panel_data/main_interpretability_figure_panelA.csv
risk_bin_pathways	A	pathway	h1	metastatic	metastatic_risk_bin_05	metastatic risk bin 05	5	0.966255	6	R-HSA-2644606	Constitutive Signaling by NOTCH1 PEST Domain Mutants	Constitutive Signaling by NOTCH1 PEST...		3			0.96996	0.000909821	2.23127								/mnt/a12/zhouh24/bnet_interpret_analytic/results_extensive/interpret/panel_data/main_interpretability_figure_panelA.csv
risk_bin_pathways	A	pathway	h1	metastatic	metastatic_risk_bin_05	metastatic risk bin 05	5	0.966255	6	R-HSA-2894862	Constitutive Signaling by NOTCH1 HD+PEST Domain Mutants	Constitutive Signaling by NOTCH1...		4			0.969479	0.000850612	2.23041								/mnt/a12/zhouh24/bnet_interpret_analytic/results_extensive/interpret/panel_data/main_interpretability_figure_panelA.csv
risk_bin_pathways	A	pathway	h1	metastatic	metastatic_risk_bin_05	metastatic risk bin 05	5	0.966255	6	R-HSA-5689880	Ub-specific processing proteases	Ub-specific processing proteases		5			0.976571	0.00129887	2.19913								/mnt/a12/zhouh24/bnet_interpret_analytic/results_extensive/interpret/panel_data/main_interpretability_figure_panelA.csv
risk_bin_pathways	A	pathway	h1	metastatic	metastatic_risk_bin_05	metastatic risk bin 05	5	0.966255	6	R-HSA-3371497	HSP90 chaperone cycle for steroid hormone receptors (SHR) in the presence of ligand	HSP90 chaperone cycle for steroid...		6			0.922897	0.00299534	2.17018								/mnt/a12/zhouh24/bnet_interpret_analytic/results_extensive/interpret/panel_data/main_interpretability_figure_panelA.csv
risk_bin_pathways	A	pathway	h1	metastatic	metastatic_risk_bin_05	metastatic risk bin 05	5	0.966255	6	R-HSA-9018519	Estrogen-dependent gene expression	Estrogen-dependent gene expression		7			0.963649	0.00111875	2.153								/mnt/a12/zhouh24/bnet_interpret_analytic/results_extensive/interpret/panel_data/main_interpretability_figure_panelA.csv
risk_bin_pathways	A	pathway	h1	metastatic	metastatic_risk_bin_05	metastatic risk bin 05	5	0.966255	6	R-HSA-1989781	PPARA activates gene expression	PPARA activates gene expression		8			0.968982	0.000920827	2.13475								/mnt/a12/zhouh24/bnet_interpret_analytic/results_extensive/interpret/panel_data/main_interpretability_figure_panelA.csv
risk_bin_pathways	A	pathway	h1	metastatic	metastatic_risk_bin_05	metastatic risk bin 05	5	0.966255	6	R-HSA-8951911	RUNX3 regulates RUNX1-mediated transcription	RUNX3 regulates RUNX1-mediated...		9			0.804666	0.0102346	2.10872								/mnt/a12/zhouh24/bnet_interpret_analytic/results_extensive/interpret/panel_data/main_interpretability_figure_panelA.csv
risk_bin_pathways	A	pathway	h1	metastatic	metastatic_risk_bin_05	metastatic risk bin 05	5	0.966255	6	R-HSA-1855204	Synthesis of IP3 and IP4 in the cytosol	Synthesis of IP3 and IP4 in the cytosol		10			0.916565	0.00562465	2.09144								/mnt/a12/zhouh24/bnet_interpret_analytic/results_extensive/interpret/panel_data/main_interpretability_figure_panelA.csv
risk_bin_pathways	A	pathway	h1	metastatic	metastatic_risk_bin_06	metastatic risk bin 06	6	0.97063	5	R-HSA-8941326	RUNX2 regulates bone development	RUNX2 regulates bone development		1			0.96563	0.00175055	2.30767								/mnt/a12/zhouh24/bnet_interpret_analytic/results_extensive/interpret/panel_data/main_interpretability_figure_panelA.csv
risk_bin_pathways	A	pathway	h1	metastatic	metastatic_risk_bin_06	metastatic risk bin 06	6	0.97063	5	R-HSA-2122947	NOTCH1 Intracellular Domain Regulates Transcription	NOTCH1 Intracellular Domain Regulates...		2			0.950979	0.00146609	2.26215								/mnt/a12/zhouh24/bnet_interpret_analytic/results_extensive/interpret/panel_data/main_interpretability_figure_panelA.csv
risk_bin_pathways	A	pathway	h1	metastatic	metastatic_risk_bin_06	metastatic risk bin 06	6	0.97063	5	R-HSA-2644606	Constitutive Signaling by NOTCH1 PEST Domain Mutants	Constitutive Signaling by NOTCH1 PEST...		3			0.968792	0.00102722	2.23127								/mnt/a12/zhouh24/bnet_interpret_analytic/results_extensive/interpret/panel_data/main_interpretability_figure_panelA.csv
risk_bin_pathways	A	pathway	h1	metastatic	metastatic_risk_bin_06	metastatic risk bin 06	6	0.97063	5	R-HSA-2894862	Constitutive Signaling by NOTCH1 HD+PEST Domain Mutants	Constitutive Signaling by NOTCH1...		4			0.968404	0.000945757	2.23041								/mnt/a12/zhouh24/bnet_interpret_analytic/results_extensive/interpret/panel_data/main_interpretability_figure_panelA.csv
risk_bin_pathways	A	pathway	h1	metastatic	metastatic_risk_bin_06	metastatic risk bin 06	6	0.97063	5	R-HSA-5689880	Ub-specific processing proteases	Ub-specific processing proteases		5			0.977179	0.00102885	2.19913								/mnt/a12/zhouh24/bnet_interpret_analytic/results_extensive/interpret/panel_data/main_interpretability_figure_panelA.csv
risk_bin_pathways	A	pathway	h1	metastatic	metastatic_risk_bin_06	metastatic risk bin 06	6	0.97063	5	R-HSA-3371497	HSP90 chaperone cycle for steroid hormone receptors (SHR) in the presence of ligand	HSP90 chaperone cycle for steroid...		6			0.92567	0.00209634	2.17018								/mnt/a12/zhouh24/bnet_interpret_analytic/results_extensive/interpret/panel_data/main_interpretability_figure_panelA.csv
risk_bin_pathways	A	pathway	h1	metastatic	metastatic_risk_bin_06	metastatic risk bin 06	6	0.97063	5	R-HSA-9018519	Estrogen-dependent gene expression	Estrogen-dependent gene expression		7			0.964103	0.000523139	2.153								/mnt/a12/zhouh24/bnet_interpret_analytic/results_extensive/interpret/panel_data/main_interpretability_figure_panelA.csv
risk_bin_pathways	A	pathway	h1	metastatic	metastatic_risk_bin_06	metastatic risk bin 06	6	0.97063	5	R-HSA-1989781	PPARA activates gene expression	PPARA activates gene expression		8			0.968797	0.00236555	2.13475								/mnt/a12/zhouh24/bnet_interpret_analytic/results_extensive/interpret/panel_data/main_interpretability_figure_panelA.csv
risk_bin_pathways	A	pathway	h1	metastatic	metastatic_risk_bin_06	metastatic risk bin 06	6	0.97063	5	R-HSA-8951911	RUNX3 regulates RUNX1-mediated transcription	RUNX3 regulates RUNX1-mediated...		9			0.818379	0.0155458	2.10872								/mnt/a12/zhouh24/bnet_interpret_analytic/results_extensive/interpret/panel_data/main_interpretability_figure_panelA.csv
risk_bin_pathways	A	pathway	h1	metastatic	metastatic_risk_bin_06	metastatic risk bin 06	6	0.97063	5	R-HSA-1855204	Synthesis of IP3 and IP4 in the cytosol	Synthesis of IP3 and IP4 in the cytosol		10			0.919526	0.00578524	2.09144								/mnt/a12/zhouh24/bnet_interpret_analytic/results_extensive/interpret/panel_data/main_interpretability_figure_panelA.csv

## Sheet: S8_breast_source_bias_sum
study_id	study_display_name	cBioPortal_source	retained_matched_samples	retained_primary_samples	retained_metastatic_samples	raw_profile_availability	study_level_mutation_genes_after_matching	study_level_cnv_genes_after_matching	final_common_mutation_genes	final_common_cnv_genes	mutation_representation	sequencing_design	sequencing_evidence	sample_patient_overlap	main_potential_bias
brca_igr_2015	BRCA IGR 2015 / SAFIR-SHIVA metastatic breast cancer	https://www.cbioportal.org/study/summary?id=brca_igr_2015	211	0	211	clinical=216; label-eligible=216; mutation=213; CNV=216	9141	23075	4316	19041	count matrix after important-only filtering	WES/WXS	meta_mutations.txt: whole-exome sequencing; meta_study.txt: whole-exome sequencing	none detected	Metastatic-only retained source; potential source-label association, metastatic-biopsy ascertainment, prior-treatment heterogeneity, clinical-annotation differences, and subtype-composition bias may remain.
brca_mbcproject_wagle_2017	Metastatic Breast Cancer Project, Wagle et al. 2017	https://www.cbioportal.org/study/summary?id=brca_mbcproject_wagle_2017	138	52	86	clinical=237; label-eligible=138; mutation=237; CNV=237	8378	23087	4316	19041	count matrix after important-only filtering	WES/WXS	meta_mutations.txt: whole-exome sequencing	samples: brca_mbcproject_2022:136; patients: brca_mbcproject_2022:101	Mixed retained source from an early MBCproject release; overlap with the 2022 release was handled by duplicate removal, while recruitment, treatment-history, clinical-annotation, and source-composition differences may remain.
brca_mbcproject_2022	Metastatic Breast Cancer Project 2022 release	https://www.cbioportal.org/study/summary?id=brca_mbcproject_2022	363	114	249	clinical=379; label-eligible=363; mutation=379; CNV=379	12058	22668	4316	19041	count matrix after important-only filtering	WES/WXS	meta_mutations.txt: whole-exome sequencing	samples: brca_mbcproject_wagle_2017:136; patients: brca_mbcproject_wagle_2017:101	Mixed but metastatic-enriched retained source from an updated MBCproject release; overlap with the 2017 release was handled by duplicate removal, while recruitment, treatment-history, clinical-annotation, and source-composition differences may remain.
brca_tcga_pan_can_atlas_2018	Breast Invasive Carcinoma, TCGA PanCancer Atlas 2018	https://www.cbioportal.org/study/summary?id=brca_tcga_pan_can_atlas_2018	996	996	0	clinical=1084; label-eligible=1084; mutation=1009; CNV=1070	16728	25101	4316	19041	count matrix after important-only filtering	WES/WXS	meta_mutations.txt: whole-exome sequencing	none detected	Primary-only retained source; potential source-label association may arise when combined with metastatic-enriched sources, and TCGA sample ascertainment, clinical annotation, treatment context, and subtype composition may differ.

## Sheet: S9_interpretability_stability
cancer_type	interpretability_component	related_figure_panel	entity_type	n_seeds	n_seed_pairs_per_top_k	top10_mean_pairwise_jaccard	top20_mean_pairwise_jaccard	top50_mean_pairwise_jaccard	top10_recurrent_entities_ge_50pct	top20_recurrent_entities_ge_50pct	top50_recurrent_entities_ge_50pct	stability_takeaway
prostate	TF-related cue attribution	D	tf_related_cue	10	45	0.490	0.515	0.626	9	18	51	Moderate seed-wise recurrence of TF-related interpretability cues.
prostate	Gene attribution	D	gene	10	45	0.462	0.450	0.469	8	18	44	Moderate seed-wise recurrence of gene-level attribution signals.
prostate	Pathway attribution across h1-h5	D	pathway	10	45	0.355-0.791	0.407-0.809	0.595-1.000	8-11	19-22	29-52	Layer-dependent recurrence across pathway-attribution summaries, ranging from moderate to high stability in several hierarchy levels.
prostate	Metastatic-enriched gate pathways	C	pathway	10	45	0.526	0.551	0.291	9	19	32	Moderate recurrence for top-10 and top-20 metastatic-enriched h4 gate pathways, with lower stability for the broader top-50 set.
prostate	Dominant gate pathways across h1-h5 and groups	A	pathway	10	45	0.323-0.635	0.451-0.613	0.458-0.603	8-11	18-25	22-34	Moderate recurrence across most gate-derived pathway summaries, with lower stability in some shallow-layer top-10 summaries.
prostate	Cross-level attribution edges	D	cross_level_edge	10	45	0.312	0.371	0.376	8	20	43	Lower but non-zero recurrence of cross-level attribution edges; these edges should be interpreted as candidate cross-level routes rather than fixed mechanisms.

[truncated: 1 more sheets: S9_recurrent_interp_signals]
